# Supplementary material for: Conservation analysis of SARS-CoV-2 spike suggests complicated viral adaptation history from bat to human
Source: Evol Med Public Health. 2020 Nov 5;2020(1):290–303. doi: 10.1093/emph/eoaa041 (PMC7665476; doi:10.1093/emph/eoaa041)
Supplement: eoaa041_Supplementary_Data [file eoaa041_supplementary_data.zip]

Archive with 4 entries (4 files):
- suppl_data/Supplementary Data 1.csv
- suppl_data/Supplementary Data 2.csv
- suppl_data/Supplementary Data 3.csv
- suppl_data/Supplementary Data 4 revised.csv
