# Supplementary material for: Conservation analysis of SARS-CoV-2 spike suggests complicated viral adaptation history from bat to human
Source: Evol Med Public Health. 2020 Nov 5;2020(1):290–303. doi: 10.1093/emph/eoaa041 (PMC7665476; doi:10.1093/emph/eoaa041)
Supplement: eoaa041_Supplementary_Data [file eoaa041_supplementary_data.zip › suppl_data/Supplementary Data 1.csv]

accession	version	description	db	species
LC528232	LC528232.1	Severe acute respiratory syndrome coronavirus 2 SARS-CoV-2/Hu/DP/Kng/19-020 RNA, complete genome	genbank	sars-cov-2
LC528233	LC528233.1	Severe acute respiratory syndrome coronavirus 2 SARS-CoV-2/Hu/DP/Kng/19-027 RNA, complete genome	genbank	sars-cov-2
LC529905	LC529905.1	Severe acute respiratory syndrome coronavirus 2 TKYE6182_2020 RNA, complete genome	genbank	sars-cov-2
MN908947	MN908947.3	Severe acute respiratory syndrome coronavirus 2 isolate Wuhan-Hu-1, complete genome	genbank	sars-cov-2
MN938384	MN938384.1	Severe acute respiratory syndrome coronavirus 2 isolate 2019-nCoV_HKU-SZ-002a_2020, complete genome	genbank	sars-cov-2
MN975262	MN975262.1	Severe acute respiratory syndrome coronavirus 2 isolate 2019-nCoV_HKU-SZ-005b_2020, complete genome	genbank	sars-cov-2
MN985325	MN985325.1	Severe acute respiratory syndrome coronavirus 2 isolate 2019-nCoV/USA-WA1/2020, complete genome	genbank	sars-cov-2
MN988668	MN988668.1	Severe acute respiratory syndrome coronavirus 2 isolate 2019-nCoV WHU01, complete genome	genbank	sars-cov-2
MN988669	MN988669.1	Severe acute respiratory syndrome coronavirus 2 isolate 2019-nCoV WHU02, complete genome	genbank	sars-cov-2
MN988713	MN988713.1	Severe acute respiratory syndrome coronavirus 2 isolate 2019-nCoV/USA-IL1/2020, complete genome	genbank	sars-cov-2
MN994467	MN994467.1	Severe acute respiratory syndrome coronavirus 2 isolate 2019-nCoV/USA-CA1/2020, complete genome	genbank	sars-cov-2
MN994468	MN994468.1	Severe acute respiratory syndrome coronavirus 2 isolate 2019-nCoV/USA-CA2/2020, complete genome	genbank	sars-cov-2
MN996527	MN996527.1	Severe acute respiratory syndrome coronavirus 2 isolate WIV02, complete genome	genbank	sars-cov-2
MN996528	MN996528.1	Severe acute respiratory syndrome coronavirus 2 isolate WIV04, complete genome	genbank	sars-cov-2
MN996529	MN996529.1	Severe acute respiratory syndrome coronavirus 2 isolate WIV05, complete genome	genbank	sars-cov-2
MN996530	MN996530.1	Severe acute respiratory syndrome coronavirus 2 isolate WIV06, complete genome	genbank	sars-cov-2
MN996531	MN996531.1	Severe acute respiratory syndrome coronavirus 2 isolate WIV07, complete genome	genbank	sars-cov-2
MN997409	MN997409.1	Severe acute respiratory syndrome coronavirus 2 isolate 2019-nCoV/USA-AZ1/2020, complete genome	genbank	sars-cov-2
MT007544	MT007544.1	Severe acute respiratory syndrome coronavirus 2 isolate Australia/VIC01/2020, complete genome	genbank	sars-cov-2
MT012098	MT012098.1	Severe acute respiratory syndrome coronavirus 2 isolate SARS-CoV-2/29/human/2020/IND, complete genome	genbank	sars-cov-2
MT019529	MT019529.1	Severe acute respiratory syndrome coronavirus 2 isolate BetaCoV/Wuhan/IPBCAMS-WH-01/2019, complete genome	genbank	sars-cov-2
MT019530	MT019530.1	Severe acute respiratory syndrome coronavirus 2 isolate BetaCoV/Wuhan/IPBCAMS-WH-02/2019, complete genome	genbank	sars-cov-2
MT019531	MT019531.1	Severe acute respiratory syndrome coronavirus 2 isolate BetaCoV/Wuhan/IPBCAMS-WH-03/2019, complete genome	genbank	sars-cov-2
MT019532	MT019532.1	Severe acute respiratory syndrome coronavirus 2 isolate BetaCoV/Wuhan/IPBCAMS-WH-04/2019, complete genome	genbank	sars-cov-2
MT019533	MT019533.1	Severe acute respiratory syndrome coronavirus 2 isolate BetaCoV/Wuhan/IPBCAMS-WH-05/2020, complete genome	genbank	sars-cov-2
MT020880	MT020880.1	Severe acute respiratory syndrome coronavirus 2 isolate 2019-nCoV/USA-WA1-A12/2020, complete genome	genbank	sars-cov-2
MT020881	MT020881.1	Severe acute respiratory syndrome coronavirus 2 isolate 2019-nCoV/USA-WA1-F6/2020, complete genome	genbank	sars-cov-2
MT027062	MT027062.1	Severe acute respiratory syndrome coronavirus 2 isolate 2019-nCoV/USA-CA3/2020, complete genome	genbank	sars-cov-2
MT027063	MT027063.1	Severe acute respiratory syndrome coronavirus 2 isolate 2019-nCoV/USA-CA4/2020, complete genome	genbank	sars-cov-2
MT027064	MT027064.1	Severe acute respiratory syndrome coronavirus 2 isolate 2019-nCoV/USA-CA5/2020, complete genome	genbank	sars-cov-2
MT039873	MT039873.1	Severe acute respiratory syndrome coronavirus 2 isolate HZ-1, complete genome	genbank	sars-cov-2
MT039887	MT039887.1	Severe acute respiratory syndrome coronavirus 2 isolate 2019-nCoV/USA-WI1/2020, complete genome	genbank	sars-cov-2
MT039888	MT039888.1	Severe acute respiratory syndrome coronavirus 2 isolate 2019-nCoV/USA-MA1/2020, complete genome	genbank	sars-cov-2
MT039890	MT039890.1	Severe acute respiratory syndrome coronavirus 2 isolate SNU01, complete genome	genbank	sars-cov-2
MT044257	MT044257.1	Severe acute respiratory syndrome coronavirus 2 isolate 2019-nCoV/USA-IL2/2020, complete genome	genbank	sars-cov-2
MT044258	MT044258.1	Severe acute respiratory syndrome coronavirus 2 isolate 2019-nCoV/USA-CA6/2020, complete genome	genbank	sars-cov-2
MT049951	MT049951.1	Severe acute respiratory syndrome coronavirus 2 isolate SARS-CoV-2/Yunnan-01/human/2020/CHN, complete genome	genbank	sars-cov-2
MT050493	MT050493.1	Severe acute respiratory syndrome coronavirus 2 isolate SARS-CoV-2/166/human/2020/IND, complete genome	genbank	sars-cov-2
MT066156	MT066156.1	Severe acute respiratory syndrome coronavirus 2 isolate SARS-CoV-2/INMI1/human/2020/ITA, complete genome	genbank	sars-cov-2
MT066175	MT066175.1	Severe acute respiratory syndrome coronavirus 2 isolate SARS-CoV-2/NTU01/2020/TWN, complete genome	genbank	sars-cov-2
MT066176	MT066176.1	Severe acute respiratory syndrome coronavirus 2 isolate SARS-CoV-2/NTU02/2020/TWN, complete genome	genbank	sars-cov-2
MT072688	MT072688.1	Severe acute respiratory syndrome coronavirus 2 isolate SARS0CoV-2/61-TW/human/2020/ NPL, complete genome	genbank	sars-cov-2
MT093571	MT093571.1	Severe acute respiratory syndrome coronavirus 2 isolate SARS-CoV-2/01/human/2020/SWE, complete genome	genbank	sars-cov-2
MT093631	MT093631.2	Severe acute respiratory syndrome coronavirus 2 isolate SARS-CoV-2/WH-09/human/2020/CHN, complete genome	genbank	sars-cov-2
MT106052	MT106052.1	Severe acute respiratory syndrome coronavirus 2 isolate 2019-nCoV/USA-CA7/2020, complete genome	genbank	sars-cov-2
MT106053	MT106053.1	Severe acute respiratory syndrome coronavirus 2 isolate 2019-nCoV/USA-CA8/2020, complete genome	genbank	sars-cov-2
MT106054	MT106054.1	Severe acute respiratory syndrome coronavirus 2 isolate 2019-nCoV/USA-TX1/2020, complete genome	genbank	sars-cov-2
MT118835	MT118835.1	Severe acute respiratory syndrome coronavirus 2 isolate 2019-nCoV/USA-CA9/2020, complete genome	genbank	sars-cov-2
MT121215	MT121215.1	Severe acute respiratory syndrome coronavirus 2 isolate SARS-CoV-2/SH01/human/2020/CHN, complete genome	genbank	sars-cov-2
MT123290	MT123290.1	Severe acute respiratory syndrome coronavirus 2 isolate SARS-CoV-2/IQTC01/human/2020/CHN, complete genome	genbank	sars-cov-2
MT123291	MT123291.2	Severe acute respiratory syndrome coronavirus 2 isolate SARS-CoV-2/IQTC02/human/2020/CHN, complete genome	genbank	sars-cov-2
MT123292	MT123292.2	Severe acute respiratory syndrome coronavirus 2 isolate SARS-CoV-2/IQTC04/human/2020/CHN, complete genome	genbank	sars-cov-2
MT123293	MT123293.2	Severe acute respiratory syndrome coronavirus 2 isolate SARS-CoV-2/IQTC03/human/2020/CHN, complete genome	genbank	sars-cov-2
MT126808	MT126808.1	Severe acute respiratory syndrome coronavirus 2 isolate SARS-CoV-2/SP02/human/2020/BRA, complete genome	genbank	sars-cov-2
MT135041	MT135041.1	Severe acute respiratory syndrome coronavirus 2 isolate SARS-CoV-2/105/human/2020/CHN, complete genome	genbank	sars-cov-2
MT135042	MT135042.1	Severe acute respiratory syndrome coronavirus 2 isolate SARS-CoV-2/231/human/2020/CHN, complete genome	genbank	sars-cov-2
MT135043	MT135043.1	Severe acute respiratory syndrome coronavirus 2 isolate SARS-CoV-2/233/human/2020/CHN, complete genome	genbank	sars-cov-2
MT135044	MT135044.1	Severe acute respiratory syndrome coronavirus 2 isolate SARS-CoV-2/235/human/2020/CHN, complete genome	genbank	sars-cov-2
MT152824	MT152824.1	Severe acute respiratory syndrome coronavirus 2 isolate SARS-CoV-2/WA2/human/2020/USA, complete genome	genbank	sars-cov-2
MT159705	MT159705.1	Severe acute respiratory syndrome coronavirus 2 isolate 2019-nCoV/USA-CruiseA-7/2020, complete genome	genbank	sars-cov-2
MT159706	MT159706.1	Severe acute respiratory syndrome coronavirus 2 isolate 2019-nCoV/USA-CruiseA-8/2020, complete genome	genbank	sars-cov-2
MT159707	MT159707.1	Severe acute respiratory syndrome coronavirus 2 isolate 2019-nCoV/USA-CruiseA-10/2020, complete genome	genbank	sars-cov-2
MT159708	MT159708.1	Severe acute respiratory syndrome coronavirus 2 isolate 2019-nCoV/USA-CruiseA-11/2020, complete genome	genbank	sars-cov-2
MT159709	MT159709.1	Severe acute respiratory syndrome coronavirus 2 isolate 2019-nCoV/USA-CruiseA-12/2020, complete genome	genbank	sars-cov-2
MT159710	MT159710.1	Severe acute respiratory syndrome coronavirus 2 isolate 2019-nCoV/USA-CruiseA-9/2020, complete genome	genbank	sars-cov-2
MT159711	MT159711.1	Severe acute respiratory syndrome coronavirus 2 isolate 2019-nCoV/USA-CruiseA-13/2020, complete genome	genbank	sars-cov-2
MT159712	MT159712.1	Severe acute respiratory syndrome coronavirus 2 isolate 2019-nCoV/USA-CruiseA-14/2020, complete genome	genbank	sars-cov-2
MT159713	MT159713.1	Severe acute respiratory syndrome coronavirus 2 isolate 2019-nCoV/USA-CruiseA-15/2020, complete genome	genbank	sars-cov-2
MT159714	MT159714.1	Severe acute respiratory syndrome coronavirus 2 isolate 2019-nCoV/USA-CruiseA-16/2020, complete genome	genbank	sars-cov-2
MT159715	MT159715.1	Severe acute respiratory syndrome coronavirus 2 isolate 2019-nCoV/USA-CruiseA-17/2020, complete genome	genbank	sars-cov-2
MT159716	MT159716.1	Severe acute respiratory syndrome coronavirus 2 isolate 2019-nCoV/USA-CruiseA-18/2020, complete genome	genbank	sars-cov-2
MT159717	MT159717.1	Severe acute respiratory syndrome coronavirus 2 isolate 2019-nCoV/USA-CruiseA-1/2020, complete genome	genbank	sars-cov-2
MT159718	MT159718.1	Severe acute respiratory syndrome coronavirus 2 isolate 2019-nCoV/USA-CruiseA-2/2020, complete genome	genbank	sars-cov-2
MT159719	MT159719.1	Severe acute respiratory syndrome coronavirus 2 isolate 2019-nCoV/USA-CruiseA-3/2020, complete genome	genbank	sars-cov-2
MT159720	MT159720.1	Severe acute respiratory syndrome coronavirus 2 isolate 2019-nCoV/USA-CruiseA-4/2020, complete genome	genbank	sars-cov-2
MT159721	MT159721.1	Severe acute respiratory syndrome coronavirus 2 isolate 2019-nCoV/USA-CruiseA-5/2020, complete genome	genbank	sars-cov-2
MT159722	MT159722.1	Severe acute respiratory syndrome coronavirus 2 isolate 2019-nCoV/USA-CruiseA-6/2020, complete genome	genbank	sars-cov-2
MT163716	MT163716.1	Severe acute respiratory syndrome coronavirus 2 isolate SARS-CoV-2/WA3-UW1/human/2020/USA, complete genome	genbank	sars-cov-2
MT163717	MT163717.1	Severe acute respiratory syndrome coronavirus 2 isolate SARS-CoV-2/WA4-UW2/human/2020/USA, complete genome	genbank	sars-cov-2
MT163718	MT163718.1	Severe acute respiratory syndrome coronavirus 2 isolate SARS-CoV-2/WA6-UW3/human/2020/USA, complete genome	genbank	sars-cov-2
MT163719	MT163719.1	Severe acute respiratory syndrome coronavirus 2 isolate SARS-CoV-2/WA7-UW4/human/2020/USA, complete genome	genbank	sars-cov-2
MT184907	MT184907.1	Severe acute respiratory syndrome coronavirus 2 isolate 2019-nCoV/USA-CruiseA-19/2020, complete genome	genbank	sars-cov-2
MT184908	MT184908.1	Severe acute respiratory syndrome coronavirus 2 isolate 2019-nCoV/USA-CruiseA-21/2020, complete genome	genbank	sars-cov-2
MT184909	MT184909.1	Severe acute respiratory syndrome coronavirus 2 isolate 2019-nCoV/USA-CruiseA-22/2020, complete genome	genbank	sars-cov-2
MT184910	MT184910.1	Severe acute respiratory syndrome coronavirus 2 isolate 2019-nCoV/USA-CruiseA-23/2020, complete genome	genbank	sars-cov-2
MT184911	MT184911.1	Severe acute respiratory syndrome coronavirus 2 isolate 2019-nCoV/USA-CruiseA-24/2020, complete genome	genbank	sars-cov-2
MT184912	MT184912.1	Severe acute respiratory syndrome coronavirus 2 isolate 2019-nCoV/USA-CruiseA-25/2020, complete genome	genbank	sars-cov-2
MT184913	MT184913.1	Severe acute respiratory syndrome coronavirus 2 isolate 2019-nCoV/USA-CruiseA-26/2020, complete genome	genbank	sars-cov-2
MT188339	MT188339.1	Severe acute respiratory syndrome coronavirus 2 isolate USA/MN3-MDH3/2020, complete genome	genbank	sars-cov-2
MT188340	MT188340.1	Severe acute respiratory syndrome coronavirus 2 isolate USA/MN2-MDH2/2020, complete genome	genbank	sars-cov-2
MT188341	MT188341.1	Severe acute respiratory syndrome coronavirus 2 isolate USA/MN1-MDH1/2020, complete genome	genbank	sars-cov-2
NC_045512	NC_045512.2	Severe acute respiratory syndrome coronavirus 2 isolate Wuhan-Hu-1, complete genome	genbank	sars-cov-2
EPI_ISL_410544	EPI_ISL_410544	hCoV-19/pangolin/Guangdong/P2S/2019	gisaid	pangolin-cov
EPI_ISL_410539	EPI_ISL_410539	hCoV-19/pangolin/Guangxi/P1E/2017	gisaid	pangolin-cov
EPI_ISL_410538	EPI_ISL_410538	hCoV-19/pangolin/Guangxi/P4L/2017	gisaid	pangolin-cov
EPI_ISL_410543	EPI_ISL_410543	hCoV-19/pangolin/Guangxi/P3B/2017	gisaid	pangolin-cov
EPI_ISL_410542	EPI_ISL_410542	hCoV-19/pangolin/Guangxi/P2V/2017	gisaid	pangolin-cov
EPI_ISL_410541	EPI_ISL_410541	hCoV-19/pangolin/Guangxi/P5E/2017	gisaid	pangolin-cov
EPI_ISL_410540	EPI_ISL_410540	hCoV-19/pangolin/Guangxi/P5L/2017	gisaid	pangolin-cov
EPI_ISL_412860	EPI_ISL_412860	hCoV-19/pangolin/China/MP789/2019	gisaid	pangolin-cov
EPI_ISL_410721	EPI_ISL_410721	hCoV-19/pangolin/Guangdong/1/2019	gisaid	pangolin-cov
AB257344	AB257344.1	SARS coronavirus Frankfurt 1 genomic RNA, nearly complete genome, clone: persistent virus #21	genbank	sars-cov
AP006557	AP006557.1	SARS coronavirus TWH genomic RNA, complete genome	genbank	sars-cov
AP006558	AP006558.1	SARS coronavirus TWJ genomic RNA, complete genome	genbank	sars-cov
AP006559	AP006559.1	SARS coronavirus TWK genomic RNA, complete genome	genbank	sars-cov
AP006560	AP006560.1	SARS coronavirus TWS genomic RNA, complete genome	genbank	sars-cov
AP006561	AP006561.1	SARS coronavirus TWY genomic RNA, complete genome	genbank	sars-cov
AY278487	AY278487.3	SARS coronavirus BJ02, complete genome	genbank	sars-cov
AY278488	AY278488.2	SARS coronavirus BJ01, complete genome	genbank	sars-cov
AY278489	AY278489.2	SARS coronavirus GD01, complete genome	genbank	sars-cov
AY278490	AY278490.3	SARS coronavirus BJ03, complete genome	genbank	sars-cov
AY278491	AY278491.2	SARS coronavirus HKU-39849, complete genome	genbank	sars-cov
AY278554	AY278554.2	SARS coronavirus CUHK-W1, complete genome	genbank	sars-cov
AY278741	AY278741.1	SARS coronavirus Urbani, complete genome	genbank	sars-cov
AY279354	AY279354.2	SARS coronavirus BJ04, complete genome	genbank	sars-cov
AY282752	AY282752.2	SARS coronavirus CUHK-Su10, complete genome	genbank	sars-cov
AY283794	AY283794.1	SARS coronavirus Sin2500, complete genome	genbank	sars-cov
AY283795	AY283795.1	SARS coronavirus Sin2677, complete genome	genbank	sars-cov
AY283796	AY283796.1	SARS coronavirus Sin2679, complete genome	genbank	sars-cov
AY283797	AY283797.1	SARS coronavirus Sin2748, complete genome	genbank	sars-cov
AY283798	AY283798.2	SARS coronavirus Sin2774, complete genome	genbank	sars-cov
AY286320	AY286320.4	SARS coronavirus ZJ01, partial genome	genbank	sars-cov
AY291315	AY291315.1	SARS coronavirus Frankfurt 1, complete genome	genbank	sars-cov
AY291451	AY291451.1	SARS coronavirus TW1, complete genome	genbank	sars-cov
AY297028	AY297028.1	SARS coronavirus ZJ01, complete genome	genbank	sars-cov
AY304486	AY304486.1	SARS coronavirus SZ3, complete genome	genbank	sars-cov
AY304488	AY304488.1	SARS coronavirus SZ16, complete genome	genbank	sars-cov
AY304495	AY304495.1	SARS coronavirus GZ50, complete genome	genbank	sars-cov
AY310120	AY310120.1	SARS coronavirus FRA, complete genome	genbank	sars-cov
AY313906	AY313906.1	SARS coronavirus GD69, complete genome	genbank	sars-cov
AY321118	AY321118.1	SARS coronavirus TWC, complete genome	genbank	sars-cov
AY323977	AY323977.2	SARS coronavirus HSR 1, complete genome	genbank	sars-cov
AY338174	AY338174.1	SARS coronavirus Taiwan TC1, complete genome	genbank	sars-cov
AY338175	AY338175.1	SARS coronavirus Taiwan TC2, complete genome	genbank	sars-cov
AY345986	AY345986.1	SARS coronavirus CUHK-AG01, complete genome	genbank	sars-cov
AY345987	AY345987.1	SARS coronavirus CUHK-AG02, complete genome	genbank	sars-cov
AY345988	AY345988.1	SARS coronavirus CUHK-AG03, complete genome	genbank	sars-cov
AY348314	AY348314.1	SARS coronavirus Taiwan TC3, complete genome	genbank	sars-cov
AY350750	AY350750.1	SARS coronavirus PUMC01, complete genome	genbank	sars-cov
AY351680	AY351680.1	SARS coronavirus ZMY 1, complete genome	genbank	sars-cov
AY357075	AY357075.1	SARS coronavirus PUMC02, complete genome	genbank	sars-cov
AY357076	AY357076.1	SARS coronavirus PUMC03, complete genome	genbank	sars-cov
AY362698	AY362698.1	SARS coronavirus TWC2, complete genome	genbank	sars-cov
AY362699	AY362699.1	SARS coronavirus TWC3, complete genome	genbank	sars-cov
AY390556	AY390556.1	SARS coronavirus GZ02, complete genome	genbank	sars-cov
AY394850	AY394850.2	SARS coronavirus WHU, complete genome	genbank	sars-cov
AY394977	AY394977.1	SARS coronavirus GZ-A, partial genome	genbank	sars-cov
AY394978	AY394978.1	SARS coronavirus GZ-B, complete genome	genbank	sars-cov
AY394979	AY394979.1	SARS coronavirus GZ-C, complete genome	genbank	sars-cov
AY394980	AY394980.1	SARS coronavirus GZ-D, partial genome	genbank	sars-cov
AY394981	AY394981.1	SARS coronavirus HGZ8L1-A, partial genome	genbank	sars-cov
AY394982	AY394982.1	SARS coronavirus HGZ8L1-B, partial genome	genbank	sars-cov
AY394983	AY394983.1	SARS coronavirus HSZ2-A, complete genome	genbank	sars-cov
AY394984	AY394984.1	SARS coronavirus HSZ-A, partial genome	genbank	sars-cov
AY394985	AY394985.1	SARS coronavirus HSZ-Bb, complete genome	genbank	sars-cov
AY394986	AY394986.1	SARS coronavirus HSZ-Cb, complete genome	genbank	sars-cov
AY394987	AY394987.1	SARS coronavirus HZS2-Fb, complete genome	genbank	sars-cov
AY394988	AY394988.1	SARS coronavirus JMD, partial genome	genbank	sars-cov
AY394989	AY394989.1	SARS coronavirus HZS2-D, complete genome	genbank	sars-cov
AY394990	AY394990.1	SARS coronavirus HZS2-E, complete genome	genbank	sars-cov
AY394991	AY394991.1	SARS coronavirus HZS2-Fc, complete genome	genbank	sars-cov
AY394992	AY394992.1	SARS coronavirus HZS2-C, complete genome	genbank	sars-cov
AY394993	AY394993.1	SARS coronavirus HGZ8L2, complete genome	genbank	sars-cov
AY394994	AY394994.1	SARS coronavirus HSZ-Bc, complete genome	genbank	sars-cov
AY394995	AY394995.1	SARS coronavirus HSZ-Cc, complete genome	genbank	sars-cov
AY394996	AY394996.1	SARS coronavirus ZS-B, complete genome	genbank	sars-cov
AY394997	AY394997.1	SARS coronavirus ZS-A, complete genome	genbank	sars-cov
AY394998	AY394998.1	SARS coronavirus LC1, complete genome	genbank	sars-cov
AY394999	AY394999.1	SARS coronavirus LC2, complete genome	genbank	sars-cov
AY395000	AY395000.1	SARS coronavirus LC3, complete genome	genbank	sars-cov
AY395001	AY395001.1	SARS coronavirus LC4, complete genome	genbank	sars-cov
AY395002	AY395002.1	SARS coronavirus LC5, complete genome	genbank	sars-cov
AY395003	AY395003.1	SARS coronavirus ZS-C, complete genome	genbank	sars-cov
AY395004	AY395004.1	SARS coronavirus HZS2-Bb, partial genome	genbank	sars-cov
AY427439	AY427439.1	SARS coronavirus AS, complete genome	genbank	sars-cov
AY461660	AY461660.1	SARS coronavirus SoD, complete genome	genbank	sars-cov
AY463059	AY463059.1	SARS coronavirus ShanghaiQXC1, complete genome	genbank	sars-cov
AY463060	AY463060.1	SARS coronavirus ShanghaiQXC2, complete genome	genbank	sars-cov
AY485277	AY485277.1	SARS coronavirus Sino1-11, complete genome	genbank	sars-cov
AY485278	AY485278.1	SARS coronavirus Sino3-11, complete genome	genbank	sars-cov
AY502923	AY502923.1	SARS coronavirus TW10, complete genome	genbank	sars-cov
AY502924	AY502924.1	SARS coronavirus TW11, complete genome	genbank	sars-cov
AY502925	AY502925.1	SARS coronavirus TW2, complete genome	genbank	sars-cov
AY502926	AY502926.1	SARS coronavirus TW3, complete genome	genbank	sars-cov
AY502927	AY502927.1	SARS coronavirus TW4, complete genome	genbank	sars-cov
AY502928	AY502928.1	SARS coronavirus TW5, complete genome	genbank	sars-cov
AY502929	AY502929.1	SARS coronavirus TW6, complete genome	genbank	sars-cov
AY502930	AY502930.1	SARS coronavirus TW7, complete genome	genbank	sars-cov
AY502931	AY502931.1	SARS coronavirus TW8, complete genome	genbank	sars-cov
AY502932	AY502932.1	SARS coronavirus TW9, complete genome	genbank	sars-cov
AY508724	AY508724.1	SARS coronavirus NS-1, complete genome	genbank	sars-cov
AY515512	AY515512.1	SARS coronavirus HC/SZ/61/03, complete genome	genbank	sars-cov
AY545914	AY545914.1	SARS coronavirus isolate HC/SZ/79/03, complete genome	genbank	sars-cov
AY545915	AY545915.1	SARS coronavirus isolate HC/SZ/DM1/03, complete genome	genbank	sars-cov
AY545916	AY545916.1	SARS coronavirus isolate HC/SZ/266/03, complete genome	genbank	sars-cov
AY545917	AY545917.1	SARS coronavirus isolate HC/GZ/81/03, complete genome	genbank	sars-cov
AY545918	AY545918.1	SARS coronavirus isolate HC/GZ/32/03, complete genome	genbank	sars-cov
AY545919	AY545919.1	SARS coronavirus isolate CFB/SZ/94/03, complete genome	genbank	sars-cov
AY559081	AY559081.1	SARS coronavirus Sin842, complete genome	genbank	sars-cov
AY559082	AY559082.1	SARS coronavirus Sin852, complete genome	genbank	sars-cov
AY559083	AY559083.1	SARS coronavirus Sin3408, complete genome	genbank	sars-cov
AY559084	AY559084.1	SARS coronavirus Sin3765V, complete genome	genbank	sars-cov
AY559085	AY559085.1	SARS coronavirus Sin848, complete genome	genbank	sars-cov
AY559086	AY559086.1	SARS coronavirus Sin849, complete genome	genbank	sars-cov
AY559087	AY559087.1	SARS coronavirus Sin3725V, complete genome	genbank	sars-cov
AY559088	AY559088.1	SARS coronavirus SinP1, complete genome	genbank	sars-cov
AY559089	AY559089.1	SARS coronavirus SinP2, complete genome	genbank	sars-cov
AY559090	AY559090.1	SARS coronavirus SinP3, complete genome	genbank	sars-cov
AY559091	AY559091.1	SARS coronavirus SinP4, complete genome	genbank	sars-cov
AY559092	AY559092.1	SARS coronavirus SinP5, complete genome	genbank	sars-cov
AY559093	AY559093.1	SARS coronavirus Sin845, complete genome	genbank	sars-cov
AY559094	AY559094.1	SARS coronavirus Sin846, complete genome	genbank	sars-cov
AY559095	AY559095.1	SARS coronavirus Sin847, complete genome	genbank	sars-cov
AY559096	AY559096.1	SARS coronavirus Sin850, complete genome	genbank	sars-cov
AY559097	AY559097.1	SARS coronavirus Sin3408L, complete genome	genbank	sars-cov
AY568539	AY568539.1	SARS coronavirus GZ0401, complete genome	genbank	sars-cov
AY572034	AY572034.1	SARS coronavirus civet007, complete genome	genbank	sars-cov
AY572035	AY572035.1	SARS coronavirus civet010, complete genome	genbank	sars-cov
AY572038	AY572038.1	SARS coronavirus civet020, complete genome	genbank	sars-cov
AY595412	AY595412.1	SARS coronavirus LLJ-2004, complete genome	genbank	sars-cov
AY613947	AY613947.1	SARS coronavirus GZ0402, complete genome	genbank	sars-cov
AY613948	AY613948.1	SARS coronavirus PC4-13, complete genome	genbank	sars-cov
AY613949	AY613949.1	SARS coronavirus PC4-136, complete genome	genbank	sars-cov
AY613950	AY613950.1	SARS coronavirus PC4-227, complete genome	genbank	sars-cov
AY654624	AY654624.1	SARS coronavirus TJF, complete genome	genbank	sars-cov
AY686863	AY686863.1	SARS coronavirus A022, complete genome	genbank	sars-cov
AY686864	AY686864.1	SARS coronavirus B039, complete genome	genbank	sars-cov
AY772062	AY772062.1	SARS coronavirus WH20, complete genome	genbank	sars-cov
AY864805	AY864805.1	SARS coronavirus BJ162, complete genome	genbank	sars-cov
AY864806	AY864806.1	SARS coronavirus BJ202, complete genome	genbank	sars-cov
DQ022305	DQ022305.2	Bat SARS coronavirus HKU3-1, complete genome	genbank	sars-cov
DQ071615	DQ071615.1	Bat SARS coronavirus Rp3, complete genome	genbank	sars-cov
DQ084199	DQ084199.1	bat SARS coronavirus HKU3-2, complete genome	genbank	sars-cov
DQ084200	DQ084200.1	bat SARS coronavirus HKU3-3, complete genome	genbank	sars-cov
DQ182595	DQ182595.1	SARS coronavirus ZJ0301 from China, complete genome	genbank	sars-cov
DQ412042	DQ412042.1	Bat SARS coronavirus Rf1, complete genome	genbank	sars-cov
DQ412043	DQ412043.1	Bat SARS coronavirus Rm1, complete genome	genbank	sars-cov
DQ497008	DQ497008.1	SARS coronavirus strain MA-15, complete genome	genbank	sars-cov
DQ640652	DQ640652.1	SARS coronavirus GDH-BJH01, complete genome	genbank	sars-cov
DQ898174	DQ898174.1	SARS coronavirus strain CV7, complete genome	genbank	sars-cov
EU371559	EU371559.1	SARS coronavirus ZJ02, complete genome	genbank	sars-cov
EU371560	EU371560.1	SARS coronavirus BJ182a, complete genome	genbank	sars-cov
EU371561	EU371561.1	SARS coronavirus BJ182b, complete genome	genbank	sars-cov
EU371562	EU371562.1	SARS coronavirus BJ182-4, complete genome	genbank	sars-cov
EU371563	EU371563.1	SARS coronavirus BJ182-8, complete genome	genbank	sars-cov
EU371564	EU371564.1	SARS coronavirus BJ182-12, complete genome	genbank	sars-cov
FJ882926	FJ882926.1	SARS coronavirus ExoN1, complete genome	genbank	sars-cov
FJ882927	FJ882927.1	SARS coronavirus wtic-MB isolate P1pp1, complete genome	genbank	sars-cov
FJ882928	FJ882928.1	SARS coronavirus ExoN1 isolate P1pp1, complete genome	genbank	sars-cov
FJ882929	FJ882929.1	SARS coronavirus ExoN1 isolate P3pp1, complete genome	genbank	sars-cov
FJ882930	FJ882930.1	SARS coronavirus ExoN1, complete genome	genbank	sars-cov
FJ882931	FJ882931.1	SARS coronavirus ExoN1 isolate P3pp12, complete genome	genbank	sars-cov
FJ882932	FJ882932.1	SARS coronavirus wtic-MB isolate P3pp14, complete genome	genbank	sars-cov
FJ882933	FJ882933.1	SARS coronavirus wtic-MB isolate P3pp6, complete genome	genbank	sars-cov
FJ882934	FJ882934.1	SARS coronavirus wtic-MB isolate P3pp29, complete genome	genbank	sars-cov
FJ882935	FJ882935.1	SARS coronavirus wtic-MB isolate P3pp21, complete genome	genbank	sars-cov
FJ882936	FJ882936.1	SARS coronavirus wtic-MB isolate P3pp2, complete genome	genbank	sars-cov
FJ882937	FJ882937.1	SARS coronavirus wtic-MB isolate P3pp18, complete genome	genbank	sars-cov
FJ882938	FJ882938.1	SARS coronavirus wtic-MB, complete genome	genbank	sars-cov
FJ882939	FJ882939.1	SARS coronavirus wtic-MB isolate P3pp16, complete genome	genbank	sars-cov
FJ882940	FJ882940.1	SARS coronavirus ExoN1 isolate P3pp37, complete genome	genbank	sars-cov
FJ882941	FJ882941.1	SARS coronavirus ExoN1 isolate P3pp8, complete genome	genbank	sars-cov
FJ882942	FJ882942.1	SARS coronavirus MA15 ExoN1 isolate P3pp5, complete genome	genbank	sars-cov
FJ882943	FJ882943.1	SARS coronavirus MA15 ExoN1, complete genome	genbank	sars-cov
FJ882944	FJ882944.1	SARS coronavirus ExoN1 isolate P3pp23, complete genome	genbank	sars-cov
FJ882945	FJ882945.1	SARS coronavirus MA15 isolate P3pp6, complete genome	genbank	sars-cov
FJ882946	FJ882946.1	SARS coronavirus wtic-MB isolate P3pp13, complete genome	genbank	sars-cov
FJ882947	FJ882947.1	SARS coronavirus wtic-MB isolate P3pp7, complete genome	genbank	sars-cov
FJ882948	FJ882948.1	SARS coronavirus MA15 isolate P3pp3, complete genome	genbank	sars-cov
FJ882949	FJ882949.1	SARS coronavirus wtic-MB isolate P3pp23, complete genome	genbank	sars-cov
FJ882950	FJ882950.1	SARS coronavirus ExoN1 isolate P3pp60, complete genome	genbank	sars-cov
FJ882951	FJ882951.1	SARS coronavirus MA15 ExoN1 isolate P3pp3, complete genome	genbank	sars-cov
FJ882952	FJ882952.1	SARS coronavirus MA15 isolate P3pp4, complete genome	genbank	sars-cov
FJ882953	FJ882953.1	SARS coronavirus MA15 ExoN1 isolate P3pp4, complete genome	genbank	sars-cov
FJ882954	FJ882954.1	SARS coronavirus ExoN1 isolate P3pp46, complete genome	genbank	sars-cov
FJ882955	FJ882955.1	SARS coronavirus ExoN1 isolate P3pp19, complete genome	genbank	sars-cov
FJ882956	FJ882956.1	SARS coronavirus ExoN1 isolate P3pp53, complete genome	genbank	sars-cov
FJ882957	FJ882957.1	SARS coronavirus MA15, complete genome	genbank	sars-cov
FJ882958	FJ882958.1	SARS coronavirus MA15 isolate P3pp7, complete genome	genbank	sars-cov
FJ882959	FJ882959.1	SARS coronavirus MA15 ExoN1 isolate P3pp6, complete genome	genbank	sars-cov
FJ882960	FJ882960.1	SARS coronavirus ExoN1 isolate P3pp34, complete genome	genbank	sars-cov
FJ882961	FJ882961.1	SARS coronavirus MA15 isolate P3pp5, complete genome	genbank	sars-cov
FJ882962	FJ882962.1	SARS coronavirus MA15 ExoN1 isolate P3pp10, complete genome	genbank	sars-cov
FJ882963	FJ882963.1	SARS coronavirus P2, complete genome	genbank	sars-cov
FJ959407	FJ959407.1	SARS coronavirus isolate A001, complete genome	genbank	sars-cov
GQ153539	GQ153539.1	Bat SARS coronavirus HKU3-4, complete genome	genbank	sars-cov
GQ153540	GQ153540.1	Bat SARS coronavirus HKU3-5, complete genome	genbank	sars-cov
GQ153541	GQ153541.1	Bat SARS coronavirus HKU3-6, complete genome	genbank	sars-cov
GQ153542	GQ153542.1	Bat SARS coronavirus HKU3-7, complete genome	genbank	sars-cov
GQ153543	GQ153543.1	Bat SARS coronavirus HKU3-8, complete genome	genbank	sars-cov
GQ153544	GQ153544.1	Bat SARS coronavirus HKU3-9, complete genome	genbank	sars-cov
GQ153545	GQ153545.1	Bat SARS coronavirus HKU3-10, complete genome	genbank	sars-cov
GQ153546	GQ153546.1	Bat SARS coronavirus HKU3-11, complete genome	genbank	sars-cov
GQ153547	GQ153547.1	Bat SARS coronavirus HKU3-12, complete genome	genbank	sars-cov
GQ153548	GQ153548.1	Bat SARS coronavirus HKU3-13, complete genome	genbank	sars-cov
GU553363	GU553363.1	SARS coronavirus HKU-39849 isolate TCVSP-HARROD-00001, complete genome	genbank	sars-cov
GU553364	GU553364.1	SARS coronavirus HKU-39849 isolate TCVSP-HARROD-00002, complete genome	genbank	sars-cov
GU553365	GU553365.1	SARS coronavirus HKU-39849 isolate TCVSP-HARROD-00003, complete genome	genbank	sars-cov
HQ890526	HQ890526.1	SARS coronavirus MA15 ExoN1 isolate d2ym1, complete genome	genbank	sars-cov
HQ890527	HQ890527.1	SARS coronavirus MA15 ExoN1 isolate d2ym2, complete genome	genbank	sars-cov
HQ890528	HQ890528.1	SARS coronavirus MA15 ExoN1 isolate d2ym3, complete genome	genbank	sars-cov
HQ890529	HQ890529.1	SARS coronavirus MA15 ExoN1 isolate d2ym4, complete genome	genbank	sars-cov
HQ890530	HQ890530.1	SARS coronavirus MA15 ExoN1 isolate d2ym5, complete genome	genbank	sars-cov
HQ890531	HQ890531.1	SARS coronavirus MA15 ExoN1 isolate d4ym1, complete genome	genbank	sars-cov
HQ890532	HQ890532.1	SARS coronavirus MA15 ExoN1 isolate d4ym2, complete genome	genbank	sars-cov
HQ890533	HQ890533.1	SARS coronavirus MA15 ExoN1 isolate d4ym3, complete genome	genbank	sars-cov
HQ890534	HQ890534.1	SARS coronavirus MA15 ExoN1 isolate d2om1, complete genome	genbank	sars-cov
HQ890535	HQ890535.1	SARS coronavirus MA15 ExoN1 isolate d2om2, complete genome	genbank	sars-cov
HQ890536	HQ890536.1	SARS coronavirus MA15 ExoN1 isolate d2om3, complete genome	genbank	sars-cov
HQ890537	HQ890537.1	SARS coronavirus MA15 ExoN1 isolate d2om4, complete genome	genbank	sars-cov
HQ890538	HQ890538.1	SARS coronavirus MA15 ExoN1 isolate d2om5, complete genome	genbank	sars-cov
HQ890539	HQ890539.1	SARS coronavirus MA15 ExoN1 isolate d3om1, complete genome	genbank	sars-cov
HQ890540	HQ890540.1	SARS coronavirus MA15 ExoN1 isolate d3om2, complete genome	genbank	sars-cov
HQ890541	HQ890541.1	SARS coronavirus MA15 isolate d2ym1, complete genome	genbank	sars-cov
HQ890542	HQ890542.1	SARS coronavirus MA15 isolate d2om1, complete genome	genbank	sars-cov
HQ890543	HQ890543.1	SARS coronavirus MA15 isolate d2om2, complete genome	genbank	sars-cov
HQ890544	HQ890544.1	SARS coronavirus MA15 isolate d2om3, complete genome	genbank	sars-cov
HQ890545	HQ890545.1	SARS coronavirus MA15 isolate d2om4, complete genome	genbank	sars-cov
HQ890546	HQ890546.1	SARS coronavirus MA15 isolate d2om5, complete genome	genbank	sars-cov
JF292902	JF292902.1	SARS coronavirus MA15 ExoN1 isolate d4ym4, complete genome	genbank	sars-cov
JF292903	JF292903.1	SARS coronavirus MA15 ExoN1 isolate d4ym5, complete genome	genbank	sars-cov
JF292904	JF292904.1	SARS coronavirus MA15 ExoN1 isolate d3om3, complete genome	genbank	sars-cov
JF292905	JF292905.1	SARS coronavirus MA15 ExoN1 isolate d3om4, complete genome	genbank	sars-cov
JF292906	JF292906.1	SARS coronavirus MA15 ExoN1 isolate d3om5, complete genome	genbank	sars-cov
JF292907	JF292907.1	SARS coronavirus MA15 isolate d2ym2, complete genome	genbank	sars-cov
JF292908	JF292908.1	SARS coronavirus MA15 isolate d2ym3, complete genome	genbank	sars-cov
JF292909	JF292909.1	SARS coronavirus MA15 isolate d2ym4, complete genome	genbank	sars-cov
JF292910	JF292910.1	SARS coronavirus MA15 isolate d2ym5, complete genome	genbank	sars-cov
JF292911	JF292911.1	SARS coronavirus MA15 isolate d4ym1, complete genome	genbank	sars-cov
JF292912	JF292912.1	SARS coronavirus MA15 isolate d4ym2, complete genome	genbank	sars-cov
JF292913	JF292913.1	SARS coronavirus MA15 isolate d4ym3, complete genome	genbank	sars-cov
JF292914	JF292914.1	SARS coronavirus MA15 isolate d4ym4, complete genome	genbank	sars-cov
JF292915	JF292915.1	SARS coronavirus MA15 isolate d4ym5, complete genome	genbank	sars-cov
JF292916	JF292916.1	SARS coronavirus MA15 isolate d3om1, complete genome	genbank	sars-cov
JF292917	JF292917.1	SARS coronavirus MA15 isolate d3om2, complete genome	genbank	sars-cov
JF292918	JF292918.1	SARS coronavirus MA15 isolate d3om3, complete genome	genbank	sars-cov
JF292919	JF292919.1	SARS coronavirus MA15 isolate d3om4, complete genome	genbank	sars-cov
JF292920	JF292920.1	SARS coronavirus MA15 isolate d3om5, complete genome	genbank	sars-cov
JF292921	JF292921.1	SARS coronavirus wtic-MB isolate c1P1, complete genome	genbank	sars-cov
JF292922	JF292922.1	SARS coronavirus ExoN1 isolate c5P1, complete genome	genbank	sars-cov
JN854286	JN854286.1	SARS coronavirus HKU-39849 isolate recSARS-CoV HKU-39849, complete genome	genbank	sars-cov
JQ316196	JQ316196.1	SARS coronavirus HKU-39849 isolate UOB, complete genome	genbank	sars-cov
JX162087	JX162087.1	SARS coronavirus ExoN1 isolate c5P10, complete genome	genbank	sars-cov
JX163923	JX163923.1	SARS coronavirus isolate Tor2/FP1-10912, complete genome	genbank	sars-cov
JX163924	JX163924.1	SARS coronavirus isolate Tor2/FP1-10851, complete genome	genbank	sars-cov
JX163925	JX163925.1	SARS coronavirus isolate Tor2/FP1-10895, complete genome	genbank	sars-cov
JX163926	JX163926.1	SARS coronavirus isolate Tor2/FP1-10912, complete genome	genbank	sars-cov
JX163927	JX163927.1	SARS coronavirus isolate Tor2/FP1-10851, complete genome	genbank	sars-cov
JX163928	JX163928.1	SARS coronavirus isolate Tor2/FP1-10895, complete genome	genbank	sars-cov
KF514388	KF514388.1	SARS coronavirus wtic-MB strain SARS/VeroE6_lab/USA/WTic_c1.5P20/2010, complete genome	genbank	sars-cov
KF514389	KF514389.1	SARS coronavirus ExoN1 strain SARS/VeroE6_lab/USA/ExoN1_c8P10/2009, complete genome	genbank	sars-cov
KF514390	KF514390.1	SARS coronavirus ExoN1 strain SARS/VeroE6_lab/USA/ExoN1_c5.4P20/2010, complete genome	genbank	sars-cov
KF514391	KF514391.1	SARS coronavirus ExoN1 strain SARS/VeroE6_lab/USA/ExoN1_c5.9P20/2010, complete genome	genbank	sars-cov
KF514392	KF514392.1	SARS coronavirus wtic-MB strain SARS/VeroE6_lab/USA/WTic_c1.4P20/2010, complete genome	genbank	sars-cov
KF514393	KF514393.1	SARS coronavirus ExoN1 strain SARS/VeroE6_lab/USA/ExoN1_c5.10P20/2010, complete genome	genbank	sars-cov
KF514394	KF514394.1	SARS coronavirus wtic-MB strain SARS/VeroE6_lab/USA/WTic_c1P20/2009, complete genome	genbank	sars-cov
KF514395	KF514395.1	SARS coronavirus ExoN1 strain SARS/VeroE6_lab/USA/ExoN1_c8P1/2009, complete genome	genbank	sars-cov
KF514396	KF514396.1	SARS coronavirus wtic-MB strain SARS/VeroE6_lab/USA/WTic_c3P10/2009, complete genome	genbank	sars-cov
KF514397	KF514397.1	SARS coronavirus wtic-MB strain SARS/VeroE6_lab/USA/WTic_c2P10/2009, complete genome	genbank	sars-cov
KF514398	KF514398.1	SARS coronavirus wtic-MB strain SARS/VeroE6_lab/USA/WTic_c1.10P20/2010, complete genome	genbank	sars-cov
KF514399	KF514399.1	SARS coronavirus wtic-MB strain SARS/VeroE6_lab/USA/WTic_c1.1P20/2010, complete genome	genbank	sars-cov
KF514400	KF514400.1	SARS coronavirus wtic-MB strain SARS/VeroE6_lab/USA/WTic_c1.8P20/2010, complete genome	genbank	sars-cov
KF514401	KF514401.1	SARS coronavirus ExoN1 strain SARS/VeroE6_lab/USA/ExoN1_c5.5P20/2010, complete genome	genbank	sars-cov
KF514402	KF514402.1	SARS coronavirus ExoN1 strain SARS/VeroE6_lab/USA/ExoN1_c5.6P20/2010, complete genome	genbank	sars-cov
KF514403	KF514403.1	SARS coronavirus ExoN1 strain SARS/VeroE6_lab/USA/ExoN1_c5.1P20/2010, complete genome	genbank	sars-cov
KF514404	KF514404.1	SARS coronavirus wtic-MB strain SARS/VeroE6_lab/USA/WTic_c1.9P20/2010, complete genome	genbank	sars-cov
KF514405	KF514405.1	SARS coronavirus ExoN1 strain SARS/VeroE6_lab/USA/ExoN1_c5.2P20/2010, complete genome	genbank	sars-cov
KF514406	KF514406.1	SARS coronavirus ExoN1 strain SARS/VeroE6_lab/USA/ExoN1_c13P1/2009, complete genome	genbank	sars-cov
KF514407	KF514407.1	SARS coronavirus ExoN1 strain SARS/VeroE6_lab/USA/ExoN1_c5.7P20/2010, complete genome	genbank	sars-cov
KF514408	KF514408.1	SARS coronavirus wtic-MB strain SARS/VeroE6_lab/USA/WTic_c2P1/2009, complete genome	genbank	sars-cov
KF514409	KF514409.1	SARS coronavirus wtic-MB strain SARS/VeroE6_lab/USA/WTic_c2P20/2009, complete genome	genbank	sars-cov
KF514410	KF514410.1	SARS coronavirus ExoN1 strain SARS/VeroE6_lab/USA/ExoN1_c8P20/2009, complete genome	genbank	sars-cov
KF514411	KF514411.1	SARS coronavirus ExoN1 strain SARS/VeroE6_lab/USA/ExoN1_c13P10/2009, complete genome	genbank	sars-cov
KF514412	KF514412.1	SARS coronavirus ExoN1 strain SARS/VeroE6_lab/USA/ExoN1_c13P20/2009, complete genome	genbank	sars-cov
KF514413	KF514413.1	SARS coronavirus wtic-MB strain SARS/VeroE6_lab/USA/WTic_c1.6P20/2010, complete genome	genbank	sars-cov
KF514414	KF514414.1	SARS coronavirus ExoN1 strain SARS/VeroE6_lab/USA/ExoN1_c5P20/2009, complete genome	genbank	sars-cov
KF514415	KF514415.1	SARS coronavirus wtic-MB strain SARS/VeroE6_lab/USA/WTic_c1.7P20/2010, complete genome	genbank	sars-cov
KF514416	KF514416.1	SARS coronavirus ExoN1 strain SARS/VeroE6_lab/USA/ExoN1_c5.8P20/2010, complete genome	genbank	sars-cov
KF514417	KF514417.1	SARS coronavirus ExoN1 strain SARS/VeroE6_lab/USA/ExoN1_c5.3P20/2010, complete genome	genbank	sars-cov
KF514418	KF514418.1	SARS coronavirus wtic-MB strain SARS/VeroE6_lab/USA/WTic_c3P1/2009, complete genome	genbank	sars-cov
KF514419	KF514419.1	SARS coronavirus wtic-MB strain SARS/VeroE6_lab/USA/WTic_c1P10/2009, complete genome	genbank	sars-cov
KF514420	KF514420.1	SARS coronavirus ExoN1 strain SARS/VeroE6_lab/USA/ExoN1_c5P10/2009, complete genome	genbank	sars-cov
KF514421	KF514421.1	SARS coronavirus wtic-MB strain SARS/VeroE6_lab/USA/WTic_c1.2P20/2010, complete genome	genbank	sars-cov
KF514422	KF514422.1	SARS coronavirus wtic-MB strain SARS/VeroE6_lab/USA/WTic_c1.3P20/2010, complete genome	genbank	sars-cov
KF514423	KF514423.1	SARS coronavirus wtic-MB strain SARS/VeroE6_lab/USA/WTic_c3P20/2009, complete genome	genbank	sars-cov
MK062179	MK062179.1	SARS coronavirus Urbani isolate icSARS, complete genome	genbank	sars-cov
MK062180	MK062180.1	SARS coronavirus Urbani isolate icSARS-MA, complete genome	genbank	sars-cov
MK062181	MK062181.1	SARS coronavirus Urbani isolate icSARS-C3, complete genome	genbank	sars-cov
MK062182	MK062182.1	SARS coronavirus Urbani isolate icSARS-C3-MA, complete genome	genbank	sars-cov
MK062183	MK062183.1	SARS coronavirus Urbani isolate icSARS-C7, complete genome	genbank	sars-cov
MK062184	MK062184.1	SARS coronavirus Urbani isolate icSARS-C7-MA, complete genome	genbank	sars-cov
NC_004718	NC_004718.3	SARS coronavirus, complete genome	genbank	sars-cov
AY391777	AY391777.1	Human coronavirus OC43, complete genome	genbank	hcov-oc43
AY585228	AY585228.1	Human coronavirus OC43 strain ATCC VR-759, complete genome	genbank	hcov-oc43
AY585229	AY585229.1	Human coronavirus OC43 serotype OC43-Paris, complete genome	genbank	hcov-oc43
AY903459	AY903459.1	Human coronavirus OC43 strain 87309 Belgium 2003, complete genome	genbank	hcov-oc43
AY903460	AY903460.1	Human coronavirus OC43 strain 19572 Belgium 2004, complete genome	genbank	hcov-oc43
JN129834	JN129834.1	Human coronavirus OC43 strain HK04-01, complete genome	genbank	hcov-oc43
JN129835	JN129835.1	Human coronavirus OC43 strain HK04-02, complete genome	genbank	hcov-oc43
KF530059	KF530059.1	Human coronavirus OC43 strain OC43/human/USA/951-15/1995, partial genome	genbank	hcov-oc43
KF530060	KF530060.1	Human coronavirus OC43 strain OC43/human/USA/851-15/1985, complete genome	genbank	hcov-oc43
KF530061	KF530061.1	Human coronavirus OC43 strain OC43/human/USA/901-43/1990, complete genome	genbank	hcov-oc43
KF530062	KF530062.1	Human coronavirus OC43 strain OC43/human/USA/952-23/1995, partial genome	genbank	hcov-oc43
KF530063	KF530063.1	Human coronavirus OC43 strain OC43/human/USA/9612-48/1996, complete genome	genbank	hcov-oc43
KF530064	KF530064.1	Human coronavirus OC43 strain OC43/human/USA/9612-9/1996, complete genome	genbank	hcov-oc43
KF530065	KF530065.1	Human coronavirus OC43 strain OC43/human/USA/901-41/1990, complete genome	genbank	hcov-oc43
KF530066	KF530066.1	Human coronavirus OC43 strain OC43/human/USA/901-33/1990, complete genome	genbank	hcov-oc43
KF530067	KF530067.1	Human coronavirus OC43 strain OC43/human/USA/912-10/1991, complete genome	genbank	hcov-oc43
KF530068	KF530068.1	Human coronavirus OC43 strain OC43/human/USA/007-11/2000, complete genome	genbank	hcov-oc43
KF530069	KF530069.1	Human coronavirus OC43 strain OC43/human/USA/982-4/1998, complete genome	genbank	hcov-oc43
KF530070	KF530070.1	Human coronavirus OC43 strain OC43/human/USA/991-19/1999, complete genome	genbank	hcov-oc43
KF530071	KF530071.1	Human coronavirus OC43 strain OC43/human/USA/925-1/1992, complete genome	genbank	hcov-oc43
KF530072	KF530072.1	Human coronavirus OC43 strain OC43/human/USA/9712-13/1997, complete genome	genbank	hcov-oc43
KF530073	KF530073.1	Human coronavirus OC43 strain OC43/human/USA/8912-37/1989, complete genome	genbank	hcov-oc43
KF530074	KF530074.1	Human coronavirus OC43 strain OC43/human/USA/9212-33/1992, complete genome	genbank	hcov-oc43
KF530075	KF530075.1	Human coronavirus OC43 strain OC43/human/USA/953-23/1995, complete genome	genbank	hcov-oc43
KF530076	KF530076.1	Human coronavirus OC43 strain OC43/human/USA/911-11/1991, complete genome	genbank	hcov-oc43
KF530077	KF530077.1	Human coronavirus OC43 strain OC43/human/USA/873-16/1987, complete genome	genbank	hcov-oc43
KF530078	KF530078.1	Human coronavirus OC43 strain OC43/human/USA/9612-29/1996, complete genome	genbank	hcov-oc43
KF530079	KF530079.1	Human coronavirus OC43 strain OC43/human/USA/913-29/1991, complete genome	genbank	hcov-oc43
KF530080	KF530080.1	Human coronavirus OC43 strain OC43/human/USA/9712-31/1997, complete genome	genbank	hcov-oc43
KF530081	KF530081.1	Human coronavirus OC43 strain OC43/human/USA/991-5/1999, complete genome	genbank	hcov-oc43
KF530082	KF530082.1	Human coronavirus OC43 strain OC43/human/USA/912-11/1991, complete genome	genbank	hcov-oc43
KF530083	KF530083.1	Human coronavirus OC43 strain OC43/human/USA/873-19/1987, complete genome	genbank	hcov-oc43
KF530084	KF530084.1	Human coronavirus OC43 strain OC43/human/USA/951-18/1995, complete genome	genbank	hcov-oc43
KF530085	KF530085.1	Human coronavirus OC43 strain OC43/human/USA/871-25/1987, complete genome	genbank	hcov-oc43
KF530086	KF530086.1	Human coronavirus OC43 strain OC43/human/USA/872-5/1987, complete genome	genbank	hcov-oc43
KF530087	KF530087.1	Human coronavirus OC43 strain OC43/human/USA/873-6/1987, complete genome	genbank	hcov-oc43
KF530088	KF530088.1	Human coronavirus OC43 strain OC43/human/USA/901-54/1990, complete genome	genbank	hcov-oc43
KF530089	KF530089.1	Human coronavirus OC43 strain OC43/human/USA/911-66/1991, complete genome	genbank	hcov-oc43
KF530090	KF530090.1	Human coronavirus OC43 strain OC43/human/USA/931-85/1993, complete genome	genbank	hcov-oc43
KF530091	KF530091.1	Human coronavirus OC43 strain OC43/human/USA/911-58/1991, complete genome	genbank	hcov-oc43
KF530092	KF530092.1	Human coronavirus OC43 strain OC43/human/USA/008-5/2000, complete genome	genbank	hcov-oc43
KF530093	KF530093.1	Human coronavirus OC43 strain OC43/human/USA/832-27/1983, partial genome	genbank	hcov-oc43
KF530094	KF530094.1	Human coronavirus OC43 strain OC43/human/USA/912-36/1991, complete genome	genbank	hcov-oc43
KF530095	KF530095.1	Human coronavirus OC43 strain OC43/human/USA/912-6/1991, complete genome	genbank	hcov-oc43
KF530096	KF530096.1	Human coronavirus OC43 strain OC43/human/USA/911-38/1991, complete genome	genbank	hcov-oc43
KF530097	KF530097.1	Human coronavirus OC43 strain OC43/human/USA/9211-43/1992, complete genome	genbank	hcov-oc43
KF530098	KF530098.1	Human coronavirus OC43 strain OC43/human/USA/965-6/1996, complete genome	genbank	hcov-oc43
KF530099	KF530099.1	Human coronavirus OC43 strain OC43/human/USA/971-5/1997, complete genome	genbank	hcov-oc43
KF923886	KF923886.1	Human coronavirus OC43 isolate 1908A/2010, complete genome	genbank	hcov-oc43
KF923887	KF923887.1	Human coronavirus OC43 isolate 1997A/2010, complete genome	genbank	hcov-oc43
KF923888	KF923888.1	Human coronavirus OC43 isolate 2145A/2010, complete genome	genbank	hcov-oc43
KF923889	KF923889.1	Human coronavirus OC43 isolate 1926/2006, complete genome	genbank	hcov-oc43
KF923890	KF923890.1	Human coronavirus OC43 isolate 39A/2007, complete genome	genbank	hcov-oc43
KF923891	KF923891.1	Human coronavirus OC43 isolate 5240/2007, complete genome	genbank	hcov-oc43
KF923892	KF923892.1	Human coronavirus OC43 isolate 5345/2007, complete genome	genbank	hcov-oc43
KF923893	KF923893.1	Human coronavirus OC43 isolate 2151A/2010, complete genome	genbank	hcov-oc43
KF923894	KF923894.1	Human coronavirus OC43 isolate 5352/2007, complete genome	genbank	hcov-oc43
KF923895	KF923895.1	Human coronavirus OC43 isolate 10285/2010, complete genome	genbank	hcov-oc43
KF923896	KF923896.1	Human coronavirus OC43 isolate 3074A/2012, complete genome	genbank	hcov-oc43
KF923897	KF923897.1	Human coronavirus OC43 isolate 3269A/2012, complete genome	genbank	hcov-oc43
KF923898	KF923898.1	Human coronavirus OC43 isolate 3184A/2012, complete genome	genbank	hcov-oc43
KF923899	KF923899.1	Human coronavirus OC43 isolate 3582/2006, complete genome	genbank	hcov-oc43
KF923900	KF923900.1	Human coronavirus OC43 isolate 3647/2006, complete genome	genbank	hcov-oc43
KF923901	KF923901.1	Human coronavirus OC43 isolate 5472/2007, complete genome	genbank	hcov-oc43
KF923902	KF923902.1	Human coronavirus OC43 isolate 12689/2012, complete genome	genbank	hcov-oc43
KF923903	KF923903.1	Human coronavirus OC43 isolate 12691/2012, complete genome	genbank	hcov-oc43
KF923904	KF923904.1	Human coronavirus OC43 isolate 12694/2012, complete genome	genbank	hcov-oc43
KF923905	KF923905.1	Human coronavirus OC43 isolate 229/2005, complete genome	genbank	hcov-oc43
KF923906	KF923906.1	Human coronavirus OC43 isolate 3194A/2012, complete genome	genbank	hcov-oc43
KF923907	KF923907.1	Human coronavirus OC43 isolate 5370/2007, complete genome	genbank	hcov-oc43
KF923908	KF923908.1	Human coronavirus OC43 isolate 5414/2007, complete genome	genbank	hcov-oc43
KF923909	KF923909.1	Human coronavirus OC43 isolate 5442/2007, complete genome	genbank	hcov-oc43
KF923910	KF923910.1	Human coronavirus OC43 isolate 5445/2007, complete genome	genbank	hcov-oc43
KF923911	KF923911.1	Human coronavirus OC43 isolate 5479/2007, complete genome	genbank	hcov-oc43
KF923912	KF923912.1	Human coronavirus OC43 isolate 5484/2007, complete genome	genbank	hcov-oc43
KF923913	KF923913.1	Human coronavirus OC43 isolate 5485/2007, complete genome	genbank	hcov-oc43
KF923914	KF923914.1	Human coronavirus OC43 isolate 5508/2007, complete genome	genbank	hcov-oc43
KF923915	KF923915.1	Human coronavirus OC43 isolate 5517/2007, complete genome	genbank	hcov-oc43
KF923916	KF923916.1	Human coronavirus OC43 isolate 5519/2007, complete genome	genbank	hcov-oc43
KF923917	KF923917.1	Human coronavirus OC43 isolate 5566/2007, complete genome	genbank	hcov-oc43
KF923918	KF923918.1	Human coronavirus OC43 isolate 10108/2010, complete genome	genbank	hcov-oc43
KF923919	KF923919.1	Human coronavirus OC43 isolate 5595/2007, complete genome	genbank	hcov-oc43
KF923920	KF923920.1	Human coronavirus OC43 isolate 5617/2007, complete genome	genbank	hcov-oc43
KF923921	KF923921.1	Human coronavirus OC43 isolate 69A/2007, complete genome	genbank	hcov-oc43
KF923922	KF923922.1	Human coronavirus OC43 isolate 8164/2009, complete genome	genbank	hcov-oc43
KF923923	KF923923.1	Human coronavirus OC43 isolate 892A/2008, complete genome	genbank	hcov-oc43
KF923924	KF923924.1	Human coronavirus OC43 isolate 10290/2010, complete genome	genbank	hcov-oc43
KF923925	KF923925.1	Human coronavirus OC43 isolate 10574/2010, complete genome	genbank	hcov-oc43
KJ958218	KJ958218.1	Human coronavirus OC43 strain LY341, complete genome	genbank	hcov-oc43
KJ958219	KJ958219.1	Human coronavirus OC43 strain LY342, complete genome	genbank	hcov-oc43
KP198610	KP198610.1	Human coronavirus OC43 strain 2058A/10, complete genome	genbank	hcov-oc43
KP198611	KP198611.1	Human coronavirus OC43 strain 1783A/10, complete genome	genbank	hcov-oc43
KU131570	KU131570.1	Human coronavirus OC43 strain HCoV-OC43/UK/London/2011, complete genome	genbank	hcov-oc43
KX344031	KX344031.1	Human coronavirus OC43 isolate LRTI_238, complete genome	genbank	hcov-oc43
KX538964	KX538964.1	Human coronavirus OC43 isolate MY-U002/12, complete genome	genbank	hcov-oc43
KX538965	KX538965.1	Human coronavirus OC43 isolate MY-U208/12, complete genome	genbank	hcov-oc43
KX538966	KX538966.1	Human coronavirus OC43 isolate MY-U236/12, complete genome	genbank	hcov-oc43
KX538967	KX538967.1	Human coronavirus OC43 isolate MY-U413/12, complete genome	genbank	hcov-oc43
KX538968	KX538968.1	Human coronavirus OC43 isolate MY-U464/12, complete genome	genbank	hcov-oc43
KX538969	KX538969.1	Human coronavirus OC43 isolate MY-U523/12, complete genome	genbank	hcov-oc43
KX538970	KX538970.1	Human coronavirus OC43 isolate MY-U710/12, complete genome	genbank	hcov-oc43
KX538971	KX538971.1	Human coronavirus OC43 isolate MY-U732/12, complete genome	genbank	hcov-oc43
KX538972	KX538972.1	Human coronavirus OC43 isolate MY-U774/12, complete genome	genbank	hcov-oc43
KX538973	KX538973.1	Human coronavirus OC43 isolate MY-U868/12, complete genome	genbank	hcov-oc43
KX538974	KX538974.1	Human coronavirus OC43 isolate MY-U945/12, complete genome	genbank	hcov-oc43
KX538975	KX538975.1	Human coronavirus OC43 isolate MY-U1024/12, complete genome	genbank	hcov-oc43
KX538976	KX538976.1	Human coronavirus OC43 isolate MY-U1057/12, complete genome	genbank	hcov-oc43
KX538977	KX538977.1	Human coronavirus OC43 isolate MY-U1140/12, complete genome	genbank	hcov-oc43
KX538978	KX538978.1	Human coronavirus OC43 isolate MY-U1758/13, complete genome	genbank	hcov-oc43
KX538979	KX538979.1	Human coronavirus OC43 isolate MY-U1975/13, complete genome	genbank	hcov-oc43
KY014281	KY014281.1	Human coronavirus OC43 isolate 2002-04, complete genome	genbank	hcov-oc43
KY014282	KY014282.1	Human coronavirus OC43 isolate 2007-09, complete genome	genbank	hcov-oc43
KY369905	KY369905.1	Human coronavirus OC43 strain HCoV_OC43/Seattle/USA/SC831/2016, complete genome	genbank	hcov-oc43
KY369906	KY369906.1	Human coronavirus OC43 strain HCoV_OC43/Seattle/USA/SC622/2016, complete genome	genbank	hcov-oc43
KY369907	KY369907.1	Human coronavirus OC43 strain HCoV_OC43/Seattle/USA/SC9741/2016, complete genome	genbank	hcov-oc43
KY554972	KY554972.1	Human coronavirus OC43 strain N07-1541B_433X, complete genome	genbank	hcov-oc43
KY554973	KY554973.1	Human coronavirus OC43 strain N07-1689B_116X, complete genome	genbank	hcov-oc43
KY554974	KY554974.1	Human coronavirus OC43 strain N08-33B_360X, complete genome	genbank	hcov-oc43
KY554975	KY554975.1	Human coronavirus OC43 strain N09-382B, complete genome	genbank	hcov-oc43
KY674917	KY674917.1	Human coronavirus OC43 strain N07-1609B, complete genome	genbank	hcov-oc43
KY674918	KY674918.1	Human coronavirus OC43 strain N07-1647B, complete genome	genbank	hcov-oc43
KY674920	KY674920.1	Human coronavirus OC43 strain N09-595B, complete genome	genbank	hcov-oc43
KY684759	KY684759.1	Human coronavirus OC43 strain HCoV_OC43/Seattle/USA/SC2269/2016, complete genome	genbank	hcov-oc43
KY967356	KY967356.1	Human coronavirus OC43 strain HCoV_OC43/Seattle/USA/SC2924/2015, complete genome	genbank	hcov-oc43
KY967358	KY967358.1	Human coronavirus OC43 strain HCoV_OC43/Seattle/USA/SC2770/2015, complete genome	genbank	hcov-oc43
KY967359	KY967359.1	Human coronavirus OC43 strain HCoV_OC43/Seattle/USA/SC2730/2015, complete genome	genbank	hcov-oc43
KY967360	KY967360.1	Human coronavirus OC43 strain HCoV_OC43/Seattle/USA/SC2476/2015, complete genome	genbank	hcov-oc43
KY967361	KY967361.1	Human coronavirus OC43 strain HCoV_OC43/Seattle/USA/SC2345/2015, complete genome	genbank	hcov-oc43
KY983583	KY983583.1	Human coronavirus OC43 strain HCoV_OC43/Seattle/USA/SC2481/2015, complete genome	genbank	hcov-oc43
KY983585	KY983585.1	Human coronavirus OC43 strain HCoV_OC43/Seattle/USA/SC2854/2015, complete genome	genbank	hcov-oc43
KY983588	KY983588.1	Human coronavirus OC43 strain HCoV_OC43/Seattle/USA/SC3118/2015, complete genome	genbank	hcov-oc43
MF314143	MF314143.1	Human coronavirus OC43 isolate HCoV-OC43/USA/ACRI_0052/2016, complete genome	genbank	hcov-oc43
MF374983	MF374983.2	Human coronavirus OC43 isolate HCoV-OC43/USA/TCNP_0070/2016, complete genome	genbank	hcov-oc43
MF374984	MF374984.1	Human coronavirus OC43 isolate HCoV-OC43/USA/TCNP_00204/2017, complete genome	genbank	hcov-oc43
MF374985	MF374985.2	Human coronavirus OC43 isolate HCoV-OC43/USA/TCNP_00212/2017, complete genome	genbank	hcov-oc43
MG197709	MG197709.1	Human coronavirus OC43 strain BJ-112, complete genome	genbank	hcov-oc43
MG197710	MG197710.1	Human coronavirus OC43 strain BJ-124, complete genome	genbank	hcov-oc43
MG197711	MG197711.1	Human coronavirus OC43 strain BJ-164, complete genome	genbank	hcov-oc43
MG197712	MG197712.1	Human coronavirus OC43 strain BJ-165, complete genome	genbank	hcov-oc43
MG197713	MG197713.1	Human coronavirus OC43 strain BJ-221, complete genome	genbank	hcov-oc43
MG197714	MG197714.1	Human coronavirus OC43 strain CC-23, complete genome	genbank	hcov-oc43
MG197715	MG197715.1	Human coronavirus OC43 strain GZYF-26, complete genome	genbank	hcov-oc43
MG197716	MG197716.1	Human coronavirus OC43 strain WZ-303, complete genome	genbank	hcov-oc43
MG197717	MG197717.1	Human coronavirus OC43 strain WZ-522, complete genome	genbank	hcov-oc43
MG197718	MG197718.1	Human coronavirus OC43 strain YC-55, complete genome	genbank	hcov-oc43
MG197719	MG197719.1	Human coronavirus OC43 strain YC-67, complete genome	genbank	hcov-oc43
MG197720	MG197720.1	Human coronavirus OC43 strain YC-68, complete genome	genbank	hcov-oc43
MG197721	MG197721.1	Human coronavirus OC43 strain YC-72, complete genome	genbank	hcov-oc43
MG197722	MG197722.1	Human coronavirus OC43 strain YC-207, complete genome	genbank	hcov-oc43
MG197723	MG197723.1	Human coronavirus OC43 strain HZ-459, complete genome	genbank	hcov-oc43
MG977444	MG977444.1	Human coronavirus OC43 isolate TNP F1778_2, complete genome	genbank	hcov-oc43
MG977445	MG977445.1	Human coronavirus OC43 isolate TNP F1790_2, complete genome	genbank	hcov-oc43
MG977446	MG977446.1	Human coronavirus OC43 isolate TNP F1791_2, partial genome	genbank	hcov-oc43
MG977447	MG977447.1	Human coronavirus OC43 isolate TNP F1832_2, complete genome	genbank	hcov-oc43
MG977448	MG977448.1	Human coronavirus OC43 isolate TNP F1833_2, partial genome	genbank	hcov-oc43
MG977449	MG977449.1	Human coronavirus OC43 isolate TNP F1834_2, complete genome	genbank	hcov-oc43
MG977450	MG977450.1	Human coronavirus OC43 isolate TNP F1835_2, partial genome	genbank	hcov-oc43
MG977451	MG977451.1	Human coronavirus OC43 isolate TNP 12636, complete genome	genbank	hcov-oc43
MG977452	MG977452.1	Human coronavirus OC43 isolate TNP 12643, complete genome	genbank	hcov-oc43
MH121121	MH121121.1	Human coronavirus OC43 isolate HCoV-OC43/USA/ACRI_0213/2016, complete genome	genbank	hcov-oc43
MK303619	MK303619.1	Human coronavirus OC43 isolate MDS6, complete genome	genbank	hcov-oc43
MK303620	MK303620.1	Human coronavirus OC43 isolate MDS2, complete genome	genbank	hcov-oc43
MK303621	MK303621.1	Human coronavirus OC43 isolate MDS4, complete genome	genbank	hcov-oc43
MK303622	MK303622.1	Human coronavirus OC43 isolate MDS11, complete genome	genbank	hcov-oc43
MK303623	MK303623.1	Human coronavirus OC43 isolate MDS12, complete genome	genbank	hcov-oc43
MK303624	MK303624.1	Human coronavirus OC43 isolate MDS14, complete genome	genbank	hcov-oc43
MK303625	MK303625.1	Human coronavirus OC43 isolate MDS16, complete genome	genbank	hcov-oc43
MK327281	MK327281.1	Human coronavirus OC43 isolate MDS15, partial genome	genbank	hcov-oc43
MN026164	MN026164.1	Human coronavirus OC43 isolate OC43_KLF_01_2018, complete genome	genbank	hcov-oc43
MN026165	MN026165.1	Human coronavirus OC43 isolate OC43_KLF_02_2017, partial genome	genbank	hcov-oc43
MN306036	MN306036.1	Human coronavirus OC43 strain HCoV_OC43/Seattle/USA/SC0682/2019, complete genome	genbank	hcov-oc43
MN306041	MN306041.1	Human coronavirus OC43 strain HCoV_OC43/Seattle/USA/SC0810/2019, complete genome	genbank	hcov-oc43
MN306042	MN306042.1	Human coronavirus OC43 strain HCoV_OC43/Seattle/USA/SC0839/2019, complete genome	genbank	hcov-oc43
MN306043	MN306043.1	Human coronavirus OC43 strain HCoV_OC43/Seattle/USA/SC0841/2019, complete genome	genbank	hcov-oc43
MN306053	MN306053.1	Human coronavirus OC43 strain HCoV_OC43/Seattle/USA/SC9430/2018, complete genome	genbank	hcov-oc43
MN310476	MN310476.1	Human coronavirus OC43 strain HCoV_OC43/Seattle/USA/SC9428/2018, complete genome	genbank	hcov-oc43
MN310478	MN310478.1	Human coronavirus OC43 strain HCoV_OC43/Seattle/USA/SC0776/2019, complete genome	genbank	hcov-oc43
NC_006213	NC_006213.1	Human coronavirus OC43 strain ATCC VR-759, complete genome	genbank	hcov-oc43
AY597011	AY597011.2	Human coronavirus HKU1 genotype A, complete genome	genbank	hcov-hku1
AY884001	AY884001.1	Human coronavirus HKU1 genotype B, complete genome	genbank	hcov-hku1
DQ339101	DQ339101.1	Human coronavirus HKU1 strain N5P8 genotype A/B recombinant, complete genome	genbank	hcov-hku1
DQ415896	DQ415896.1	Human coronavirus HKU1 strain N19 genotype A, complete genome	genbank	hcov-hku1
DQ415897	DQ415897.1	Human coronavirus HKU1 strain N20 genotype C, complete genome	genbank	hcov-hku1
DQ415898	DQ415898.1	Human coronavirus HKU1 strain N21 genotype C, complete genome	genbank	hcov-hku1
DQ415899	DQ415899.1	Human coronavirus HKU1 strain N22 genotype C, complete genome	genbank	hcov-hku1
DQ415900	DQ415900.1	Human coronavirus HKU1 strain N23 genotype A, complete genome	genbank	hcov-hku1
DQ415901	DQ415901.1	Human coronavirus HKU1 strain N24 genotype A, complete genome	genbank	hcov-hku1
DQ415902	DQ415902.1	Human coronavirus HKU1 strain N25 genotype B, complete genome	genbank	hcov-hku1
DQ415903	DQ415903.1	Human coronavirus HKU1 strain N3 genotype A, complete genome	genbank	hcov-hku1
DQ415904	DQ415904.1	Human coronavirus HKU1 strain N6 genotype A, complete genome	genbank	hcov-hku1
DQ415905	DQ415905.1	Human coronavirus HKU1 strain N7 genotype A, complete genome	genbank	hcov-hku1
DQ415906	DQ415906.1	Human coronavirus HKU1 strain N9 genotype A, complete genome	genbank	hcov-hku1
DQ415907	DQ415907.1	Human coronavirus HKU1 strain N10 genotype A, complete genome	genbank	hcov-hku1
DQ415908	DQ415908.1	Human coronavirus HKU1 strain N11 genotype A, complete genome	genbank	hcov-hku1
DQ415909	DQ415909.1	Human coronavirus HKU1 strain N13 genotype A, complete genome	genbank	hcov-hku1
DQ415910	DQ415910.1	Human coronavirus HKU1 strain N14 genotype A, complete genome	genbank	hcov-hku1
DQ415911	DQ415911.1	Human coronavirus HKU1 strain N15 genotype B, complete genome	genbank	hcov-hku1
DQ415912	DQ415912.1	Human coronavirus HKU1 strain N16 genotype C, complete genome	genbank	hcov-hku1
DQ415913	DQ415913.1	Human coronavirus HKU1 strain N17 genotype C, complete genome	genbank	hcov-hku1
DQ415914	DQ415914.1	Human coronavirus HKU1 strain N18 genotype A, complete genome	genbank	hcov-hku1
HM034837	HM034837.1	Human coronavirus HKU1 isolate Caen1, complete genome	genbank	hcov-hku1
KF430201	KF430201.1	Human coronavirus HKU1 strain HKU1/human/USA/HKU1-18/2010, complete genome	genbank	hcov-hku1
KF686340	KF686340.1	Human coronavirus HKU1 strain HKU1/human/USA/HKU1-5/2009, complete genome	genbank	hcov-hku1
KF686341	KF686341.1	Human coronavirus HKU1 strain HKU1/human/USA/HKU1-10/2010, complete genome	genbank	hcov-hku1
KF686342	KF686342.1	Human coronavirus HKU1 strain HKU1/human/USA/HKU1-11/2009, complete genome	genbank	hcov-hku1
KF686343	KF686343.1	Human coronavirus HKU1 strain HKU1/human/USA/HKU1-13/2010, complete genome	genbank	hcov-hku1
KF686344	KF686344.1	Human coronavirus HKU1 strain HKU1/human/USA/HKU1-15/2009, complete genome	genbank	hcov-hku1
KF686346	KF686346.1	Human coronavirus HKU1 strain HKU1/human/USA/HKU1-12/2010, complete genome	genbank	hcov-hku1
KT779555	KT779555.1	Human coronavirus HKU1 isolate BJ01-p3, complete genome	genbank	hcov-hku1
KT779556	KT779556.1	Human coronavirus HKU1 isolate BJ01-p9, complete genome	genbank	hcov-hku1
KY674921	KY674921.1	Human coronavirus HKU1 genotype B strain N08-87, complete genome	genbank	hcov-hku1
KY674941	KY674941.1	Human coronavirus HKU1 strain N09-1663B, complete genome	genbank	hcov-hku1
KY674942	KY674942.1	Human coronavirus HKU1 strain N09-1627B, complete genome	genbank	hcov-hku1
KY674943	KY674943.1	Human coronavirus HKU1 strain N09-1605B, complete genome	genbank	hcov-hku1
KY983584	KY983584.1	Human coronavirus HKU1 strain SC2628, partial genome	genbank	hcov-hku1
MH940245	MH940245.1	Human coronavirus HKU1 isolate SI17244, complete genome	genbank	hcov-hku1
MK167038	MK167038.1	Human coronavirus HKU1 strain SC2521, complete genome	genbank	hcov-hku1
NC_006577	NC_006577.2	Human coronavirus HKU1, complete genome	genbank	hcov-hku1
KF186564	KF186564.1	Middle East respiratory syndrome coronavirus isolate Al-Hasa_4_2013, complete genome	genbank	mers-cov
KF186565	KF186565.1	Middle East respiratory syndrome coronavirus isolate Al-Hasa_3_2013, complete genome	genbank	mers-cov
KF186566	KF186566.1	Middle East respiratory syndrome coronavirus isolate Al-Hasa_2_2013, complete genome	genbank	mers-cov
KF186567	KF186567.1	Middle East respiratory syndrome coronavirus isolate Al-Hasa_1_2013, complete genome	genbank	mers-cov
KF192507	KF192507.1	Middle East respiratory syndrome coronavirus, complete genome	genbank	mers-cov
KF600612	KF600612.1	Middle East respiratory syndrome coronavirus isolate Riyadh_1_2012, complete genome	genbank	mers-cov
KF600613	KF600613.1	Middle East respiratory syndrome coronavirus isolate Riyadh_3_2013, complete genome	genbank	mers-cov
KF600620	KF600620.1	Middle East respiratory syndrome coronavirus isolate Bisha_1_2012, complete genome	genbank	mers-cov
KF600627	KF600627.1	Middle East respiratory syndrome coronavirus isolate Al-Hasa_12_2013, complete genome	genbank	mers-cov
KF600628	KF600628.1	Middle East respiratory syndrome coronavirus isolate Hafr-Al-Batin_1_2013, complete genome	genbank	mers-cov
KF600630	KF600630.1	Middle East respiratory syndrome coronavirus isolate Buraidah_1_2013, complete genome	genbank	mers-cov
KF600632	KF600632.1	Middle East respiratory syndrome coronavirus isolate Al-Hasa_19_2013, complete genome	genbank	mers-cov
KF600634	KF600634.1	Middle East respiratory syndrome coronavirus isolate Al-Hasa_21_2013, complete genome	genbank	mers-cov
KF600644	KF600644.1	Middle East respiratory syndrome coronavirus isolate Al-Hasa_16_2013, complete genome	genbank	mers-cov
KF600645	KF600645.1	Middle East respiratory syndrome coronavirus isolate Al-Hasa_15_2013, complete genome	genbank	mers-cov
KF600647	KF600647.1	Middle East respiratory syndrome coronavirus isolate Al-Hasa_17_2013, complete genome	genbank	mers-cov
KF600651	KF600651.1	Middle East respiratory syndrome coronavirus isolate Al-Hasa_18_2013, complete genome	genbank	mers-cov
KF600652	KF600652.1	Middle East respiratory syndrome coronavirus isolate Riyadh_2_2012, complete genome	genbank	mers-cov
KF745068	KF745068.1	Middle East respiratory syndrome coronavirus isolate FRA/UAE, complete genome	genbank	mers-cov
KF917527	KF917527.1	Middle East respiratory syndrome coronavirus isolate MERS-CoV-Jeddah-Camel-1, complete genome	genbank	mers-cov
KF958702	KF958702.1	Middle East respiratory syndrome coronavirus isolate MERS-CoV-Jeddah-human-1, complete genome	genbank	mers-cov
KF961221	KF961221.1	Middle East respiratory syndrome coronavirus isolate Qatar3, complete genome	genbank	mers-cov
KF961222	KF961222.1	Middle East respiratory syndrome coronavirus isolate Qatar4, complete genome	genbank	mers-cov
KJ156866	KJ156866.1	Middle East respiratory syndrome coronavirus isolate Al-Hasa_25_2013, complete genome	genbank	mers-cov
KJ156869	KJ156869.1	Middle East respiratory syndrome coronavirus isolate Riyadh_9_2013, complete genome	genbank	mers-cov
KJ156874	KJ156874.1	Middle East respiratory syndrome coronavirus isolate Hafr-Al-Batin_6_2013, complete genome	genbank	mers-cov
KJ156881	KJ156881.1	Middle East respiratory syndrome coronavirus isolate Wadi-Ad-Dawasir_1_2013, complete genome	genbank	mers-cov
KJ156910	KJ156910.1	Middle East respiratory syndrome coronavirus isolate Hafr-Al-Batin_2_2013, complete genome	genbank	mers-cov
KJ156916	KJ156916.1	Middle East respiratory syndrome coronavirus isolate Madinah_3b_2013, partial genome	genbank	mers-cov
KJ156934	KJ156934.1	Middle East respiratory syndrome coronavirus isolate Riyadh_14_2013, complete genome	genbank	mers-cov
KJ156942	KJ156942.1	Middle East respiratory syndrome coronavirus isolate Riyadh_8b_2013, partial genome	genbank	mers-cov
KJ156944	KJ156944.1	Middle East respiratory syndrome coronavirus isolate Riyadh_5_2013, complete genome	genbank	mers-cov
KJ156949	KJ156949.1	Middle East respiratory syndrome coronavirus isolate Taif_1_2013, complete genome	genbank	mers-cov
KJ156952	KJ156952.1	Middle East respiratory syndrome coronavirus isolate Riyadh_4_2013, complete genome	genbank	mers-cov
KJ361499	KJ361499.1	Middle East respiratory syndrome coronavirus isolate Hu-France (UAE) - FRA1_1627-2013_BAL_HTS, partial genome	genbank	mers-cov
KJ361500	KJ361500.1	Middle East respiratory syndrome coronavirus isolate Hu-France (UAE) - FRA1_1627-2013_BAL_Sanger, complete genome	genbank	mers-cov
KJ361501	KJ361501.1	Middle East respiratory syndrome coronavirus isolate Hu-France - FRA2_130569-2013_IS_HTS, complete genome	genbank	mers-cov
KJ361502	KJ361502.1	Middle East respiratory syndrome coronavirus isolate Hu-France - FRA2_130569-2013_InSpu_Sanger, complete genome	genbank	mers-cov
KJ361503	KJ361503.1	Middle East respiratory syndrome coronavirus isolate Hu-France - FRA2_130569-2013_Isolate_Sanger, complete genome	genbank	mers-cov
KJ477102	KJ477102.1	Middle East respiratory syndrome coronavirus, complete genome	genbank	mers-cov
KJ556336	KJ556336.1	Middle East respiratory syndrome coronavirus isolate Jeddah_1_2013, complete genome	genbank	mers-cov
KJ650098	KJ650098.1	Middle East respiratory syndrome coronavirus isolate Camel/Qatar_2_2014, complete genome	genbank	mers-cov
KJ650295	KJ650295.1	Middle East respiratory syndrome coronavirus isolate KFU-HKU 13, complete genome	genbank	mers-cov
KJ650296	KJ650296.1	Middle East respiratory syndrome coronavirus isolate KFU-HKU 19Dam, complete genome	genbank	mers-cov
KJ650297	KJ650297.1	Middle East respiratory syndrome coronavirus isolate KFU-HKU 1, complete genome	genbank	mers-cov
KJ713295	KJ713295.1	Middle East respiratory syndrome coronavirus isolate KSA-CAMEL-505, complete genome	genbank	mers-cov
KJ713296	KJ713296.1	Middle East respiratory syndrome coronavirus isolate KSA-CAMEL-378, complete genome	genbank	mers-cov
KJ713297	KJ713297.1	Middle East respiratory syndrome coronavirus isolate KSA-CAMEL-503, complete genome	genbank	mers-cov
KJ713298	KJ713298.1	Middle East respiratory syndrome coronavirus isolate KSA-CAMEL-363, complete genome	genbank	mers-cov
KJ713299	KJ713299.1	Middle East respiratory syndrome coronavirus isolate KSA-CAMEL-376, complete genome	genbank	mers-cov
KJ813439	KJ813439.1	Middle East respiratory syndrome coronavirus strain Indiana/USA-1_Saudi Arabia_2014, complete genome	genbank	mers-cov
KJ829365	KJ829365.1	Middle East respiratory syndrome coronavirus strain Florida/USA-2_Saudi Arabia_2014, complete genome	genbank	mers-cov
KM015348	KM015348.1	Middle East respiratory syndrome coronavirus isolate England/2/2013, complete genome	genbank	mers-cov
KM027255	KM027255.1	Middle East respiratory syndrome coronavirus isolate Jeddah_C7149/KSA/2014-04-05, complete genome	genbank	mers-cov
KM027256	KM027256.1	Middle East respiratory syndrome coronavirus isolate Jeddah_C7569/KSA/2014-04-03, complete genome	genbank	mers-cov
KM027257	KM027257.1	Middle East respiratory syndrome coronavirus isolate Jeddah_C7770/KSA/2014-04-07, complete genome	genbank	mers-cov
KM027258	KM027258.1	Middle East respiratory syndrome coronavirus isolate Jeddah_C8826/KSA/2014-04-12, complete genome	genbank	mers-cov
KM027259	KM027259.1	Middle East respiratory syndrome coronavirus isolate Jeddah_C9055/KSA/2014-04-14, complete genome	genbank	mers-cov
KM027260	KM027260.1	Middle East respiratory syndrome coronavirus isolate Jeddah_C10306/KSA/2014-04-20, complete genome	genbank	mers-cov
KM027261	KM027261.1	Middle East respiratory syndrome coronavirus isolate Makkah_C9355/KSA/Makkah/2014-04-15, complete genome	genbank	mers-cov
KM027262	KM027262.1	Middle East respiratory syndrome coronavirus isolate Riyadh_2014KSA_683/KSA/2014, complete genome	genbank	mers-cov
KM210277	KM210277.1	Middle East respiratory syndrome coronavirus isolate England/4/2013, complete genome	genbank	mers-cov
KM210278	KM210278.1	Middle East respiratory syndrome coronavirus isolate England/3/2013, complete genome	genbank	mers-cov
KP209306	KP209306.1	Middle East respiratory syndrome coronavirus strain Abu Dhabi_UAE_8_2014, complete genome	genbank	mers-cov
KP209307	KP209307.1	Middle East respiratory syndrome coronavirus strain Abu Dhabi_UAE_18_2014, complete genome	genbank	mers-cov
KP209308	KP209308.1	Middle East respiratory syndrome coronavirus strain Abu Dhabi_UAE_16_2014, complete genome	genbank	mers-cov
KP209309	KP209309.1	Middle East respiratory syndrome coronavirus strain Abu Dhabi_UAE_30_2014, complete genome	genbank	mers-cov
KP209310	KP209310.1	Middle East respiratory syndrome coronavirus strain Abu Dhabi/Gayathi_UAE_2_2014, complete genome	genbank	mers-cov
KP209311	KP209311.1	Middle East respiratory syndrome coronavirus strain Abu Dhabi_UAE_33_2014, complete genome	genbank	mers-cov
KP209312	KP209312.1	Middle East respiratory syndrome coronavirus strain Abu Dhabi_UAE_9_2013, complete genome	genbank	mers-cov
KP209313	KP209313.1	Middle East respiratory syndrome coronavirus strain Abu Dhabi_UAE_26_2014, complete genome	genbank	mers-cov
KP223131	KP223131.1	Middle East respiratory syndrome coronavirus isolate Florida/USA-2_Saudi Arabia_2014, complete genome	genbank	mers-cov
KP719927	KP719927.1	Middle East respiratory syndrome coronavirus isolate Camel/UAE/D1164.9/2014, complete genome	genbank	mers-cov
KP719928	KP719928.1	Middle East respiratory syndrome coronavirus isolate Camel/UAE/D1164.10/2014, complete genome	genbank	mers-cov
KP719929	KP719929.1	Middle East respiratory syndrome coronavirus isolate Camel/UAE/D1164.11/2014, complete genome	genbank	mers-cov
KP719930	KP719930.1	Middle East respiratory syndrome coronavirus isolate Camel/UAE/D1164.14/2014, complete genome	genbank	mers-cov
KP719931	KP719931.1	Middle East respiratory syndrome coronavirus isolate Camel/UAE/D1339.2/2014, complete genome	genbank	mers-cov
KP719932	KP719932.1	Middle East respiratory syndrome coronavirus isolate Camel/UAE/D1243.12/2014, complete genome	genbank	mers-cov
KP719933	KP719933.1	Middle East respiratory syndrome coronavirus isolate Camel/UAE/D1209/2014, complete genome	genbank	mers-cov
KR011263	KR011263.1	Middle East respiratory syndrome coronavirus strain Hu/Riyadh-KSA-2345/2015, complete genome	genbank	mers-cov
KR011264	KR011264.1	Middle East respiratory syndrome coronavirus strain Hu/Riyadh-KSA-2343/2015, complete genome	genbank	mers-cov
KR011265	KR011265.1	Middle East respiratory syndrome coronavirus strain Hu/Riyadh-KSA-2466/2015, complete genome	genbank	mers-cov
KR011266	KR011266.1	Middle East respiratory syndrome coronavirus strain Hu/Riyadh-KSA-2049/2015, complete genome	genbank	mers-cov
KT006149	KT006149.2	Middle East respiratory syndrome coronavirus strain ChinaGD01, complete genome	genbank	mers-cov
KT026453	KT026453.1	Middle East respiratory syndrome coronavirus strain Hu/Riyadh_KSA_2959_2015, complete genome	genbank	mers-cov
KT026454	KT026454.1	Middle East respiratory syndrome coronavirus strain Hu/Riyadh_KSA_4050_2015, complete genome	genbank	mers-cov
KT026455	KT026455.1	Middle East respiratory syndrome coronavirus isolate Hu/Riyadh_KSA_2959_2015, complete genome	genbank	mers-cov
KT026456	KT026456.1	Middle East respiratory syndrome coronavirus isolate Hu/Riyadh_KSA_4050_2015, complete genome	genbank	mers-cov
KT029139	KT029139.1	Middle East respiratory syndrome coronavirus isolate MERS-CoV/KOR/KNIH/002_05_2015, complete genome	genbank	mers-cov
KT036372	KT036372.1	Middle East respiratory syndrome coronavirus isolate ChinaGD01, partial genome	genbank	mers-cov
KT036373	KT036373.1	Middle East respiratory syndrome coronavirus isolate ChinaGD01 variant 1, partial genome	genbank	mers-cov
KT036374	KT036374.1	Middle East respiratory syndrome coronavirus isolate ChinaGD01 variant 2, partial genome	genbank	mers-cov
KT121572	KT121572.1	Middle East respiratory syndrome coronavirus isolate KFMC-5, complete genome	genbank	mers-cov
KT121573	KT121573.1	Middle East respiratory syndrome coronavirus isolate KFMC-3, complete genome	genbank	mers-cov
KT121574	KT121574.1	Middle East respiratory syndrome coronavirus isolate KFMC-9, complete genome	genbank	mers-cov
KT121575	KT121575.1	Middle East respiratory syndrome coronavirus isolate KFMC-4, complete genome	genbank	mers-cov
KT121576	KT121576.1	Middle East respiratory syndrome coronavirus isolate KFMC-6, complete genome	genbank	mers-cov
KT121577	KT121577.1	Middle East respiratory syndrome coronavirus isolate KFMC-2, complete genome	genbank	mers-cov
KT121578	KT121578.1	Middle East respiratory syndrome coronavirus isolate KFMC-10, complete genome	genbank	mers-cov
KT121579	KT121579.1	Middle East respiratory syndrome coronavirus isolate KFMC-8, complete genome	genbank	mers-cov
KT121580	KT121580.1	Middle East respiratory syndrome coronavirus isolate KFMC-1, complete genome	genbank	mers-cov
KT121581	KT121581.1	Middle East respiratory syndrome coronavirus isolate KFMC-7, complete genome	genbank	mers-cov
KT156560	KT156560.1	Middle East respiratory syndrome coronavirus strain Hu/Oman_2285_2013, complete genome	genbank	mers-cov
KT156561	KT156561.1	Middle East respiratory syndrome coronavirus strain Hu/Oman_2874_2013, complete genome	genbank	mers-cov
KT225476	KT225476.2	Middle East respiratory syndrome coronavirus isolate MERS-CoV/THA/CU/17_06_2015, complete genome	genbank	mers-cov
KT326819	KT326819.1	Middle East respiratory syndrome coronavirus strain MERS-CoV/KOR/KNIH/001_05_2015, complete genome	genbank	mers-cov
KT368824	KT368824.1	Middle East respiratory syndrome coronavirus isolate camel/Jeddah/F13A/2014, complete genome	genbank	mers-cov
KT368825	KT368825.1	Middle East respiratory syndrome coronavirus isolate camel/Riyadh/Ry23N/2014, complete genome	genbank	mers-cov
KT368826	KT368826.1	Middle East respiratory syndrome coronavirus isolate camel/Riyadh/Ry84N/2014, complete genome	genbank	mers-cov
KT368827	KT368827.1	Middle East respiratory syndrome coronavirus isolate camel/Jeddah/401/2014, complete genome	genbank	mers-cov
KT368828	KT368828.1	Middle East respiratory syndrome coronavirus isolate camel/Jeddah/D100/2014, complete genome	genbank	mers-cov
KT368829	KT368829.1	Middle East respiratory syndrome coronavirus isolate camel/Jeddah/D33(b)/2014, complete genome	genbank	mers-cov
KT368830	KT368830.1	Middle East respiratory syndrome coronavirus isolate camel/Jeddah/D34/2014, complete genome	genbank	mers-cov
KT368831	KT368831.1	Middle East respiratory syndrome coronavirus isolate camel/Jeddah/D35/2014, complete genome	genbank	mers-cov
KT368832	KT368832.1	Middle East respiratory syndrome coronavirus isolate camel/Jeddah/D36/2014, complete genome	genbank	mers-cov
KT368833	KT368833.1	Middle East respiratory syndrome coronavirus isolate camel/Jeddah/D38(b)/2014, complete genome	genbank	mers-cov
KT368834	KT368834.1	Middle East respiratory syndrome coronavirus isolate camel/Jeddah/D40/2014, complete genome	genbank	mers-cov
KT368835	KT368835.1	Middle East respiratory syndrome coronavirus isolate camel/Jeddah/D42/2014, complete genome	genbank	mers-cov
KT368836	KT368836.1	Middle East respiratory syndrome coronavirus isolate camel/Jeddah/D43(b)/2014, complete genome	genbank	mers-cov
KT368837	KT368837.1	Middle East respiratory syndrome coronavirus isolate camel/Jeddah/D45/2014, complete genome	genbank	mers-cov
KT368838	KT368838.1	Middle East respiratory syndrome coronavirus isolate camel/Jeddah/D46(b)/2014, complete genome	genbank	mers-cov
KT368839	KT368839.1	Middle East respiratory syndrome coronavirus isolate camel/Jeddah/D47/2014, complete genome	genbank	mers-cov
KT368840	KT368840.1	Middle East respiratory syndrome coronavirus isolate camel/Jeddah/D48/2014, complete genome	genbank	mers-cov
KT368841	KT368841.1	Middle East respiratory syndrome coronavirus isolate camel/Jeddah/D49/2014, complete genome	genbank	mers-cov
KT368842	KT368842.1	Middle East respiratory syndrome coronavirus isolate camel/Jeddah/D50(b)/2014, complete genome	genbank	mers-cov
KT368843	KT368843.1	Middle East respiratory syndrome coronavirus isolate camel/Jeddah/D88/2014, complete genome	genbank	mers-cov
KT368844	KT368844.1	Middle East respiratory syndrome coronavirus isolate camel/Jeddah/D90/2014, complete genome	genbank	mers-cov
KT368845	KT368845.1	Middle East respiratory syndrome coronavirus isolate camel/Jeddah/D92/2014, complete genome	genbank	mers-cov
KT368846	KT368846.1	Middle East respiratory syndrome coronavirus isolate camel/Jeddah/N51/2014, complete genome	genbank	mers-cov
KT368847	KT368847.1	Middle East respiratory syndrome coronavirus isolate camel/Jeddah/N62(b)/2014, complete genome	genbank	mers-cov
KT368848	KT368848.1	Middle East respiratory syndrome coronavirus isolate camel/Jeddah/N68(b)/2014, complete genome	genbank	mers-cov
KT368849	KT368849.1	Middle East respiratory syndrome coronavirus isolate camel/Jeddah/O23(b)/2014, complete genome	genbank	mers-cov
KT368850	KT368850.1	Middle East respiratory syndrome coronavirus isolate camel/Jeddah/O24/2014, complete genome	genbank	mers-cov
KT368851	KT368851.1	Middle East respiratory syndrome coronavirus isolate camel/Jeddah/O30/2014, complete genome	genbank	mers-cov
KT368852	KT368852.1	Middle East respiratory syndrome coronavirus isolate camel/Jeddah/O47(b)/2014, complete genome	genbank	mers-cov
KT368853	KT368853.1	Middle East respiratory syndrome coronavirus isolate camel/Jeddah/S100/2014, complete genome	genbank	mers-cov
KT368854	KT368854.1	Middle East respiratory syndrome coronavirus isolate camel/Jeddah/S73/2014, complete genome	genbank	mers-cov
KT368855	KT368855.1	Middle East respiratory syndrome coronavirus isolate camel/Jeddah/S93/2014, complete genome	genbank	mers-cov
KT368856	KT368856.1	Middle East respiratory syndrome coronavirus isolate camel/Jeddah/S94/2014, complete genome	genbank	mers-cov
KT368857	KT368857.1	Middle East respiratory syndrome coronavirus isolate camel/Jeddah/S99/2014, complete genome	genbank	mers-cov
KT368858	KT368858.1	Middle East respiratory syndrome coronavirus isolate camel/Jeddah/Jd1(b)/2015, complete genome	genbank	mers-cov
KT368859	KT368859.1	Middle East respiratory syndrome coronavirus isolate camel/Jeddah/Jd4/2015, complete genome	genbank	mers-cov
KT368860	KT368860.1	Middle East respiratory syndrome coronavirus isolate camel/Jeddah/Jd6(b)/2015, complete genome	genbank	mers-cov
KT368861	KT368861.1	Middle East respiratory syndrome coronavirus isolate camel/Jeddah/Jd7/2015, complete genome	genbank	mers-cov
KT368862	KT368862.1	Middle East respiratory syndrome coronavirus isolate camel/Jeddah/Jd85/2015, complete genome	genbank	mers-cov
KT368863	KT368863.1	Middle East respiratory syndrome coronavirus isolate camel/Jeddah/Jd86/2015, complete genome	genbank	mers-cov
KT368864	KT368864.1	Middle East respiratory syndrome coronavirus isolate camel/Jeddah/Jd87/2015, complete genome	genbank	mers-cov
KT368865	KT368865.1	Middle East respiratory syndrome coronavirus isolate camel/Jeddah/Jd90/2015, complete genome	genbank	mers-cov
KT368866	KT368866.1	Middle East respiratory syndrome coronavirus isolate camel/Jeddah/Jd175/2015, complete genome	genbank	mers-cov
KT368867	KT368867.1	Middle East respiratory syndrome coronavirus isolate camel/Jeddah/Jd199/2015, complete genome	genbank	mers-cov
KT368868	KT368868.1	Middle East respiratory syndrome coronavirus isolate camel/Riyadh/Ry136/2015, complete genome	genbank	mers-cov
KT368869	KT368869.1	Middle East respiratory syndrome coronavirus isolate camel/Riyadh/Ry137/2015, complete genome	genbank	mers-cov
KT368870	KT368870.1	Middle East respiratory syndrome coronavirus isolate camel/Riyadh/Ry159(b)/2015, complete genome	genbank	mers-cov
KT368871	KT368871.1	Middle East respiratory syndrome coronavirus isolate camel/Riyadh/Ry162/2015, complete genome	genbank	mers-cov
KT368872	KT368872.1	Middle East respiratory syndrome coronavirus isolate camel/Riyadh/Ry173/2015, complete genome	genbank	mers-cov
KT368873	KT368873.1	Middle East respiratory syndrome coronavirus isolate camel/Riyadh/Ry177/2015, complete genome	genbank	mers-cov
KT368874	KT368874.1	Middle East respiratory syndrome coronavirus isolate camel/Riyadh/Ry178/2015, complete genome	genbank	mers-cov
KT368875	KT368875.1	Middle East respiratory syndrome coronavirus isolate camel/Riyadh/Ry179/2015, complete genome	genbank	mers-cov
KT368876	KT368876.1	Middle East respiratory syndrome coronavirus isolate camel/Riyadh/Ry63/2015, complete genome	genbank	mers-cov
KT368877	KT368877.1	Middle East respiratory syndrome coronavirus isolate camel/Riyadh/Ry64/2015, complete genome	genbank	mers-cov
KT368878	KT368878.1	Middle East respiratory syndrome coronavirus isolate camel/Riyadh/Ry79/2015, complete genome	genbank	mers-cov
KT368879	KT368879.1	Middle East respiratory syndrome coronavirus isolate camel/Riyadh/Ry86/2015, complete genome	genbank	mers-cov
KT368880	KT368880.1	Middle East respiratory syndrome coronavirus isolate camel/Taif/T3/2015, complete genome	genbank	mers-cov
KT368881	KT368881.1	Middle East respiratory syndrome coronavirus isolate camel/Taif/T7/2015, complete genome	genbank	mers-cov
KT368882	KT368882.1	Middle East respiratory syndrome coronavirus isolate camel/Taif/T16/2015, complete genome	genbank	mers-cov
KT368883	KT368883.1	Middle East respiratory syndrome coronavirus isolate camel/Taif/T22/2015, complete genome	genbank	mers-cov
KT368884	KT368884.1	Middle East respiratory syndrome coronavirus isolate camel/Taif/T68/2015, complete genome	genbank	mers-cov
KT368885	KT368885.1	Middle East respiratory syndrome coronavirus isolate camel/Taif/T89/2015, complete genome	genbank	mers-cov
KT368886	KT368886.1	Middle East respiratory syndrome coronavirus isolate camel/Taif/T91(b)/2015, complete genome	genbank	mers-cov
KT368887	KT368887.1	Middle East respiratory syndrome coronavirus isolate camel/Taif/T92/2015, complete genome	genbank	mers-cov
KT368888	KT368888.1	Middle East respiratory syndrome coronavirus isolate camel/Taif/T98/2015, complete genome	genbank	mers-cov
KT368889	KT368889.1	Middle East respiratory syndrome coronavirus isolate camel/Taif/T150/2015, complete genome	genbank	mers-cov
KT368890	KT368890.1	Middle East respiratory syndrome coronavirus isolate camel/Taif/T157(b)/2015, complete genome	genbank	mers-cov
KT374050	KT374050.1	Middle East respiratory syndrome coronavirus isolate KOREA/Seoul/163-2-2015, complete genome	genbank	mers-cov
KT374051	KT374051.1	Middle East respiratory syndrome coronavirus isolate KOREA/Seoul/163-1-2015, complete genome	genbank	mers-cov
KT374052	KT374052.1	Middle East respiratory syndrome coronavirus isolate KOREA/Seoul/014-1-2015, complete genome	genbank	mers-cov
KT374053	KT374053.1	Middle East respiratory syndrome coronavirus isolate KOREA/Seoul/014-2-2015, complete genome	genbank	mers-cov
KT374054	KT374054.1	Middle East respiratory syndrome coronavirus isolate KOREA/Seoul/035-1-2015, complete genome	genbank	mers-cov
KT374055	KT374055.1	Middle East respiratory syndrome coronavirus isolate KOREA/Seoul/035-2-2015, complete genome	genbank	mers-cov
KT374056	KT374056.1	Middle East respiratory syndrome coronavirus isolate KOREA/Seoul/168-1-2015, complete genome	genbank	mers-cov
KT374057	KT374057.1	Middle East respiratory syndrome coronavirus isolate KOREA/Seoul/168-2-2015, complete genome	genbank	mers-cov
KT751244	KT751244.1	Middle East respiratory syndrome coronavirus strain D2731.3/14, complete genome	genbank	mers-cov
KT806044	KT806044.1	Middle East respiratory syndrome coronavirus isolate Hu/Jeddah-KSA-C20843/2015, complete genome	genbank	mers-cov
KT806045	KT806045.1	Middle East respiratory syndrome coronavirus isolate Hu/Jeddah-KSA-C21271/2015, complete genome	genbank	mers-cov
KT806046	KT806046.1	Middle East respiratory syndrome coronavirus isolate Hu/Hufuf-KSA-11002/2015, complete genome	genbank	mers-cov
KT806047	KT806047.1	Middle East respiratory syndrome coronavirus isolate Hu/Hufuf-KSA-9158/2015, complete genome	genbank	mers-cov
KT806048	KT806048.1	Middle East respiratory syndrome coronavirus isolate Hu/Khobar-KSA-6736/2015, complete genome	genbank	mers-cov
KT806049	KT806049.1	Middle East respiratory syndrome coronavirus isolate Hu/Riyadh-KSA-3181/2015, complete genome	genbank	mers-cov
KT806050	KT806050.1	Middle East respiratory syndrome coronavirus isolate Hu/Riyadh-KSA-3065/2015, partial genome	genbank	mers-cov
KT806051	KT806051.1	Middle East respiratory syndrome coronavirus isolate Hu/Riyadh-KSA-2716/2015, complete genome	genbank	mers-cov
KT806052	KT806052.1	Middle East respiratory syndrome coronavirus isolate Hu/Kharj-KSA-2599/2015, complete genome	genbank	mers-cov
KT806053	KT806053.1	Middle East respiratory syndrome coronavirus isolate Hu/Kharj-KSA-2598/2015, complete genome	genbank	mers-cov
KT806054	KT806054.1	Middle East respiratory syndrome coronavirus isolate Hu/Najran-KSA-C20915/2015, complete genome	genbank	mers-cov
KT806055	KT806055.1	Middle East respiratory syndrome coronavirus isolate Hu/Jeddah-KSA-C20860/2015, complete genome	genbank	mers-cov
KT861627	KT861627.1	Middle East respiratory syndrome coronavirus isolate Hu/Jordan-20140010168/2014, complete genome	genbank	mers-cov
KT861628	KT861628.1	Middle East respiratory syndrome coronavirus isolate Hu/Jordan-201440011123/2014, complete genome	genbank	mers-cov
KT868865	KT868865.1	Middle East respiratory syndrome coronavirus isolate MERS-CoV/KOR/CNUH_SNU/016_06_2015, partial genome	genbank	mers-cov
KT868866	KT868866.1	Middle East respiratory syndrome coronavirus isolate MERS-CoV/KOR/CNUH_SNU/023_06_2015, partial genome	genbank	mers-cov
KT868867	KT868867.1	Middle East respiratory syndrome coronavirus isolate MERS-CoV/KOR/CNUH_SNU/024_06_2015, partial genome	genbank	mers-cov
KT868868	KT868868.1	Middle East respiratory syndrome coronavirus isolate MERS-CoV/KOR/CNUH_SNU/030_06_2015, partial genome	genbank	mers-cov
KT868869	KT868869.1	Middle East respiratory syndrome coronavirus isolate MERS-CoV/KOR/CNUH_SNU/031_06_2015, partial genome	genbank	mers-cov
KT868870	KT868870.1	Middle East respiratory syndrome coronavirus isolate MERS-CoV/KOR/CNUH_SNU/038_06_2015, partial genome	genbank	mers-cov
KT868871	KT868871.1	Middle East respiratory syndrome coronavirus isolate MERS-CoV/KOR/CNUH_SNU/054_06_2015, partial genome	genbank	mers-cov
KT868872	KT868872.1	Middle East respiratory syndrome coronavirus isolate MERS-CoV/KOR/CNUH_SNU/082_06_2015, partial genome	genbank	mers-cov
KT868873	KT868873.1	Middle East respiratory syndrome coronavirus isolate MERS-CoV/KOR/CNUH_SNU/085_06_2015, partial genome	genbank	mers-cov
KT868874	KT868874.1	Middle East respiratory syndrome coronavirus isolate MERS-CoV/KOR/CNUH_SNU/110_06_2015, partial genome	genbank	mers-cov
KT868875	KT868875.1	Middle East respiratory syndrome coronavirus isolate MERS-CoV/KOR/CNUH_SNU/122_06_2015, partial genome	genbank	mers-cov
KT868876	KT868876.1	Middle East respiratory syndrome coronavirus isolate MERS-CoV/KOR/CNUH_SNU/148_06_2015, partial genome	genbank	mers-cov
KT868877	KT868877.1	Middle East respiratory syndrome coronavirus isolate MERS-CoV/KOR/CNUH_SNU/172_06_2015, partial genome	genbank	mers-cov
KT877350	KT877350.1	Middle East respiratory syndrome coronavirus isolate KSA_1725, complete genome	genbank	mers-cov
KT877351	KT877351.1	Middle East respiratory syndrome coronavirus isolate KSA_1724, complete genome	genbank	mers-cov
KU233362	KU233362.1	Middle East respiratory syndrome coronavirus isolate Jordan_10_2015, partial genome	genbank	mers-cov
KU233363	KU233363.1	Middle East respiratory syndrome coronavirus isolate Jordan_1_2015, partial genome	genbank	mers-cov
KU233364	KU233364.1	Middle East respiratory syndrome coronavirus isolate Jordan_1_cultured_2015, partial genome	genbank	mers-cov
KU242423	KU242423.1	Middle East respiratory syndrome coronavirus isolate Camel/UAE/D511-14, complete genome	genbank	mers-cov
KU242424	KU242424.1	Middle East respiratory syndrome coronavirus isolate Camel/UAE/D469-14, complete genome	genbank	mers-cov
KU308549	KU308549.1	Middle East respiratory syndrome coronavirus isolate Korea/Seoul/SNU1-035/2015, complete genome	genbank	mers-cov
KU710264	KU710264.1	Middle East respiratory syndrome coronavirus isolate Hu/Taif/KSA-7032/2014, complete genome	genbank	mers-cov
KU710265	KU710265.1	Middle East respiratory syndrome coronavirus isolate Hu/Taif/KSA-7032/2014/S530del, complete genome	genbank	mers-cov
KU740200	KU740200.1	Middle East respiratory syndrome coronavirus isolate MERS CoV/camel/Egypt/NRCE-NC163/2014, partial genome	genbank	mers-cov
KU851859	KU851859.1	Middle East respiratory syndrome coronavirus isolate Hu/Jeddah-KSA-3RS2702/2015, complete genome	genbank	mers-cov
KU851860	KU851860.1	Middle East respiratory syndrome coronavirus isolate Hu/Riyadh-KSA-16121/2015, complete genome	genbank	mers-cov
KU851861	KU851861.1	Middle East respiratory syndrome coronavirus isolate Hu/Riyadh-KSA-16120/2015, complete genome	genbank	mers-cov
KU851862	KU851862.1	Middle East respiratory syndrome coronavirus isolate Hu/Riyadh-KSA-16117/2015, complete genome	genbank	mers-cov
KU851863	KU851863.1	Middle East respiratory syndrome coronavirus isolate Hu/Riyadh-KSA-16077/2015, complete genome	genbank	mers-cov
KU851864	KU851864.1	Middle East respiratory syndrome coronavirus isolate Hu/Riyadh-KSA-16098/2015, complete genome	genbank	mers-cov
KX034093	KX034093.1	Middle East respiratory syndrome coronavirus isolate MERS-CoV/KOR/Seoul/014-2015, partial genome	genbank	mers-cov
KX034094	KX034094.1	Middle East respiratory syndrome coronavirus isolate MERS-CoV/KOR/Seoul/050-1-2015, complete genome	genbank	mers-cov
KX034095	KX034095.1	Middle East respiratory syndrome coronavirus isolate MERS-CoV/KOR/Seoul/066-2015, complete genome	genbank	mers-cov
KX034096	KX034096.1	Middle East respiratory syndrome coronavirus isolate MERS-CoV/KOR/Seoul/077-2-2015, complete genome	genbank	mers-cov
KX034097	KX034097.1	Middle East respiratory syndrome coronavirus isolate MERS-CoV/KOR/Seoul/080-3-2015, complete genome	genbank	mers-cov
KX034098	KX034098.1	Middle East respiratory syndrome coronavirus isolate MERS-CoV/KOR/Seoul/162-1-2015, complete genome	genbank	mers-cov
KX034099	KX034099.1	Middle East respiratory syndrome coronavirus isolate MERS-CoV/KOR/Seoul/169-2015, complete genome	genbank	mers-cov
KX034100	KX034100.1	Middle East respiratory syndrome coronavirus isolate MERS-CoV/KOR/Seoul/177-3-2015, complete genome	genbank	mers-cov
KX108937	KX108937.1	Middle East respiratory syndrome coronavirus isolate D1164.1/14, complete genome	genbank	mers-cov
KX108938	KX108938.1	Middle East respiratory syndrome coronavirus isolate D2597.2/14, complete genome	genbank	mers-cov
KX108939	KX108939.1	Middle East respiratory syndrome coronavirus isolate D252/15, complete genome	genbank	mers-cov
KX108940	KX108940.1	Middle East respiratory syndrome coronavirus isolate D374/15, complete genome	genbank	mers-cov
KX108941	KX108941.1	Middle East respiratory syndrome coronavirus isolate D383/15, complete genome	genbank	mers-cov
KX108942	KX108942.1	Middle East respiratory syndrome coronavirus isolate D389/15, complete genome	genbank	mers-cov
KX108943	KX108943.1	Middle East respiratory syndrome coronavirus isolate D998/15, complete genome	genbank	mers-cov
KX108944	KX108944.1	Middle East respiratory syndrome coronavirus isolate D1157/15, complete genome	genbank	mers-cov
KX108945	KX108945.1	Middle East respiratory syndrome coronavirus isolate D1271/15, complete genome	genbank	mers-cov
KX108946	KX108946.1	Middle East respiratory syndrome coronavirus isolate D1189.1/15, complete genome	genbank	mers-cov
KX154684	KX154684.1	Middle East respiratory syndrome coronavirus isolate Hu/Riyadh-KSA-11739/2016, complete genome	genbank	mers-cov
KX154685	KX154685.1	Middle East respiratory syndrome coronavirus isolate Hu/Riyadh-KSA-11740/2016, complete genome	genbank	mers-cov
KX154686	KX154686.1	Middle East respiratory syndrome coronavirus isolate Hu/Riyadh-KSA-11898/2016, complete genome	genbank	mers-cov
KX154687	KX154687.1	Middle East respiratory syndrome coronavirus isolate Hu/Riyadh-KSA-11958/2016, complete genome	genbank	mers-cov
KX154688	KX154688.1	Middle East respiratory syndrome coronavirus isolate Hu/Riyadh-KSA-12160/2016, complete genome	genbank	mers-cov
KX154689	KX154689.1	Middle East respiratory syndrome coronavirus isolate Hu/Riyadh-KSA-10208/2016, complete genome	genbank	mers-cov
KX154690	KX154690.1	Middle East respiratory syndrome coronavirus isolate Hu/Jeddah-KSA-161RS1146/2016, complete genome	genbank	mers-cov
KX154691	KX154691.1	Middle East respiratory syndrome coronavirus isolate Hu/Riyadh-KSA-12832/2016, complete genome	genbank	mers-cov
KX154692	KX154692.1	Middle East respiratory syndrome coronavirus isolate Hu/Riyadh-KSA-12969/2016, complete genome	genbank	mers-cov
KX154693	KX154693.1	Middle East respiratory syndrome coronavirus isolate Hu/Riyadh-KSA-13127/2016, complete genome	genbank	mers-cov
KX154694	KX154694.1	Middle East respiratory syndrome coronavirus isolate Hu/Artawiyah-KSA-13328/2016, complete genome	genbank	mers-cov
NC_019843	NC_019843.3	Middle East respiratory syndrome coronavirus, complete genome	genbank	mers-cov
DQ445911	DQ445911.1	Human coronavirus NL63 isolate Amsterdam 057, complete genome	genbank	hcov-nl63
DQ445912	DQ445912.1	Human coronavirus NL63 isolate Amsterdam 496, complete genome	genbank	hcov-nl63
JQ765563	JQ765563.1	Human coronavirus NL63 strain NL63/DEN/2009/9, complete genome	genbank	hcov-nl63
JQ765564	JQ765564.1	Human coronavirus NL63 strain NL63/DEN/2009/14, complete genome	genbank	hcov-nl63
JQ765565	JQ765565.1	Human coronavirus NL63 strain NL63/DEN/2009/15, complete genome	genbank	hcov-nl63
JQ765566	JQ765566.1	Human coronavirus NL63 strain NL63/DEN/2008/16, complete genome	genbank	hcov-nl63
JQ765567	JQ765567.1	Human coronavirus NL63 strain NL63/DEN/2009/20, complete genome	genbank	hcov-nl63
JQ765568	JQ765568.1	Human coronavirus NL63 strain NL63/DEN/2005/193, complete genome	genbank	hcov-nl63
JQ765569	JQ765569.1	Human coronavirus NL63 strain NL63/DEN/2005/232, complete genome	genbank	hcov-nl63
JQ765570	JQ765570.1	Human coronavirus NL63 strain NL63/DEN/2005/235, complete genome	genbank	hcov-nl63
JQ765571	JQ765571.1	Human coronavirus NL63 strain NL63/DEN/2005/271, complete genome	genbank	hcov-nl63
JQ765572	JQ765572.1	Human coronavirus NL63 strain NL63/DEN/2005/347, complete genome	genbank	hcov-nl63
JQ765573	JQ765573.1	Human coronavirus NL63 strain NL63/DEN/2005/1062, complete genome	genbank	hcov-nl63
JQ765574	JQ765574.1	Human coronavirus NL63 strain NL63/DEN/2005/1862, complete genome	genbank	hcov-nl63
JQ765575	JQ765575.1	Human coronavirus NL63 strain NL63/DEN/2005/1876, complete genome	genbank	hcov-nl63
JQ900255	JQ900255.1	UNVERIFIED: Human coronavirus NL63 strain NL63/DEN/2009/6 genomic sequence	genbank	hcov-nl63
JQ900256	JQ900256.1	UNVERIFIED: Human coronavirus NL63 strain NL63/DEN/2009/22 genomic sequence	genbank	hcov-nl63
JQ900257	JQ900257.1	UNVERIFIED: Human coronavirus NL63 strain NL63/DEN/2009/31 genomic sequence	genbank	hcov-nl63
JQ900258	JQ900258.1	UNVERIFIED: Human coronavirus NL63 strain NL63/DEN/2005/291 genomic sequence	genbank	hcov-nl63
JQ900259	JQ900259.1	UNVERIFIED: Human coronavirus NL63 strain NL63/DEN/2005/449 genomic sequence	genbank	hcov-nl63
JQ900260	JQ900260.1	UNVERIFIED: Human coronavirus NL63 strain NL63/DEN/2005/1120 genomic sequence	genbank	hcov-nl63
JX104161	JX104161.1	Human coronavirus NL63 isolate CBJ 037, complete genome	genbank	hcov-nl63
JX504050	JX504050.1	Human coronavirus NL63 isolate NL63/RPTEC/2004, complete genome	genbank	hcov-nl63
JX524171	JX524171.1	Human coronavirus NL63 isolate CBJ123, complete genome	genbank	hcov-nl63
KF530104	KF530104.1	Human coronavirus NL63 strain NL63/human/USA/904-20/1990, complete genome	genbank	hcov-nl63
KF530105	KF530105.1	Human coronavirus NL63 strain NL63/human/USA/012-31/2001, complete genome	genbank	hcov-nl63
KF530106	KF530106.1	Human coronavirus NL63 strain NL63/human/USA/8712-17/1987, complete genome	genbank	hcov-nl63
KF530107	KF530107.1	Human coronavirus NL63 strain NL63/human/USA/911-56/1991, complete genome	genbank	hcov-nl63
KF530108	KF530108.1	Human coronavirus NL63 strain NL63/human/USA/891-6/1989, complete genome	genbank	hcov-nl63
KF530109	KF530109.1	Human coronavirus NL63 strain NL63/human/USA/903-28/1990, complete genome	genbank	hcov-nl63
KF530110	KF530110.1	Human coronavirus NL63 strain NL63/human/USA/838-9/1983, complete genome	genbank	hcov-nl63
KF530111	KF530111.1	Human coronavirus NL63 strain NL63/human/USA/901-24/1990, complete genome	genbank	hcov-nl63
KF530112	KF530112.1	Human coronavirus NL63 strain NL63/human/USA/0111-25/2001, complete genome	genbank	hcov-nl63
KF530113	KF530113.1	Human coronavirus NL63 strain NL63/human/USA/905-25/1990, complete genome	genbank	hcov-nl63
KF530114	KF530114.1	Human coronavirus NL63 strain NL63/human/USA/891-4/1989, complete genome	genbank	hcov-nl63
KT266906	KT266906.1	Human coronavirus NL63 isolate HCoV NL63/Haiti-1/2015, complete genome	genbank	hcov-nl63
KT381875	KT381875.1	Human coronavirus NL63 isolate NL63/UF-1/2015, complete genome	genbank	hcov-nl63
KU521535	KU521535.1	Human coronavirus NL63 isolate NL63/UF-2/2015, complete genome	genbank	hcov-nl63
KX179500	KX179500.1	Human coronavirus NL63 strain NL63/UF-2/2015, complete genome	genbank	hcov-nl63
KY073744	KY073744.1	NL63-related bat coronavirus strain BtKYNL63-9a, complete genome	genbank	hcov-nl63
KY073745	KY073745.1	NL63-related bat coronavirus strain BtKYNL63-9b, complete genome	genbank	hcov-nl63
KY073746	KY073746.1	NL63-related bat coronavirus strain BtKYNL63-15, complete genome	genbank	hcov-nl63
KY554967	KY554967.1	Human coronavirus NL63 strain N06-1144B, complete genome	genbank	hcov-nl63
KY554968	KY554968.1	Human coronavirus NL63 strain N07-185B, complete genome	genbank	hcov-nl63
KY554969	KY554969.1	Human coronavirus NL63 strain N07-196B, complete genome	genbank	hcov-nl63
KY554970	KY554970.1	Human coronavirus NL63 strain N07-324B_182X, complete genome	genbank	hcov-nl63
KY554971	KY554971.1	Human coronavirus NL63 strain N07-468B_176X, complete genome	genbank	hcov-nl63
KY674915	KY674915.1	Human coronavirus NL63 strain N07-6B, complete genome	genbank	hcov-nl63
KY674916	KY674916.1	Human coronavirus NL63 strain N07-64B, complete genome	genbank	hcov-nl63
KY829118	KY829118.1	Human coronavirus NL63 strain N07-262B, complete genome	genbank	hcov-nl63
KY983586	KY983586.1	Human coronavirus NL63 strain HCoV_NL63/Seattle/USA/SC2940/2015, complete genome	genbank	hcov-nl63
MG428699	MG428699.1	Human coronavirus NL63 isolate Kilifi_HH_5709_19-May-2010, complete genome	genbank	hcov-nl63
MG428700	MG428700.1	Human coronavirus NL63 isolate Kilifi_HH_1602_01-Jun-2010, partial genome	genbank	hcov-nl63
MG428701	MG428701.1	Human coronavirus NL63 isolate Kilifi_HH_0512_04-Jun-2010, complete genome	genbank	hcov-nl63
MG428702	MG428702.1	Human coronavirus NL63 isolate Kilifi_HH_3807_11-May-2010, complete genome	genbank	hcov-nl63
MG428703	MG428703.1	Human coronavirus NL63 isolate Kilifi_HH_0511_01-Jun-2010, complete genome	genbank	hcov-nl63
MG428704	MG428704.1	Human coronavirus NL63 isolate Kilifi_HH_5402_20-May-2010, complete genome	genbank	hcov-nl63
MG428705	MG428705.1	Human coronavirus NL63 isolate Kilifi_HH_0522_21-May-2010, complete genome	genbank	hcov-nl63
MG428706	MG428706.1	Human coronavirus NL63 isolate Kilifi_HH_3808_24-May-2010, complete genome	genbank	hcov-nl63
MG428707	MG428707.1	Human coronavirus NL63 isolate Kilifi_HH_5401_20-May-2010, partial genome	genbank	hcov-nl63
MG772808	MG772808.1	Human coronavirus NL63 isolate CN0601/14, complete genome	genbank	hcov-nl63
MK334043	MK334043.1	Human coronavirus NL63 strain ChinaGD02, complete genome	genbank	hcov-nl63
MK334044	MK334044.1	Human coronavirus NL63 strain ChinaGD03, complete genome	genbank	hcov-nl63
MK334045	MK334045.1	Human coronavirus NL63 strain ChinaGD05, complete genome	genbank	hcov-nl63
MK334046	MK334046.1	Human coronavirus NL63 strain ChinaGD01, complete genome	genbank	hcov-nl63
MK334047	MK334047.1	Human coronavirus NL63 strain ChinaGD04, complete genome	genbank	hcov-nl63
MN026166	MN026166.1	Human coronavirus NL63 isolate NL63_KLF_01_2018, partial genome	genbank	hcov-nl63
MN306018	MN306018.1	Human coronavirus NL63 strain HCoV_NL63/Seattle/USA/SC0179/2018, complete genome	genbank	hcov-nl63
MN306040	MN306040.1	Human coronavirus NL63 strain HCoV_NL63/Seattle/USA/SC0768/2019, complete genome	genbank	hcov-nl63
NC_032107	NC_032107.1	NL63-related bat coronavirus strain BtKYNL63-9a, complete genome	genbank	hcov-nl63
AF304460	AF304460.1	Human coronavirus 229E, complete genome	genbank	hcov-229e
JX503060	JX503060.1	Human coronavirus 229E isolate 0349, complete genome	genbank	hcov-229e
JX503061	JX503061.1	Human coronavirus 229E isolate J0304, complete genome	genbank	hcov-229e
KF293664	KF293664.1	Human coronavirus 229E clone p0, partial genome	genbank	hcov-229e
KF293665	KF293665.1	Human coronavirus 229E clone mock-p11, partial genome	genbank	hcov-229e
KF293666	KF293666.1	Human coronavirus 229E clone K22-p11, partial genome	genbank	hcov-229e
KF514429	KF514429.1	Human coronavirus 229E strain 229E/human/USA/892-11/1989, partial genome	genbank	hcov-229e
KF514430	KF514430.1	Human coronavirus 229E strain 229E/human/USA/933-50/1993, complete genome	genbank	hcov-229e
KF514431	KF514431.1	Human coronavirus 229E strain 229E/human/USA/953-49/1995, partial genome	genbank	hcov-229e
KF514432	KF514432.1	Human coronavirus 229E strain 229E/human/USA/932-72/1993, complete genome	genbank	hcov-229e
KF514433	KF514433.1	Human coronavirus 229E strain 229E/human/USA/933-40/1993, complete genome	genbank	hcov-229e
KT253324	KT253324.1	Camel alphacoronavirus Camel229E isolate Camel229E-CoV/JC50/KSA/2014, complete genome	genbank	hcov-229e
KT253325	KT253325.1	Camel alphacoronavirus Camel229E isolate Camel229E-CoV/JC49/KSA/2014, complete genome	genbank	hcov-229e
KT253326	KT253326.1	Camel alphacoronavirus Camel229E isolate Camel229E-CoV/JC52/KSA/2014, complete genome	genbank	hcov-229e
KT253327	KT253327.1	Camel alphacoronavirus Camel229E isolate Camel229E-CoV/AC04/KSA/2014, complete genome	genbank	hcov-229e
KT253328	KT253328.1	Camel alphacoronavirus Camel229E isolate Camel229E-CoV/JC50_HUH7/KSA/2014, complete genome	genbank	hcov-229e
KU291448	KU291448.1	Human coronavirus 229E isolate HCoV-229E/BN1/GER/2015, complete genome	genbank	hcov-229e
KU291449	KU291449.1	Camel alphacoronavirus Camel229E isolate Camel229E-CoV/KCSP1/KEN/2015, complete genome	genbank	hcov-229e
KY073747	KY073747.1	229E-related bat coronavirus strain BtKY229E-1, complete genome	genbank	hcov-229e
KY073748	KY073748.1	229E-related bat coronavirus strain BtKY229E-8, complete genome	genbank	hcov-229e
KY369908	KY369908.1	Human coronavirus 229E strain HCoV_229E/Seattle/USA/SC579/2016, complete genome	genbank	hcov-229e
KY369909	KY369909.2	Human coronavirus 229E strain HCoV_229E/Seattle/USA/SC677/2016, complete genome	genbank	hcov-229e
KY369910	KY369910.1	Human coronavirus 229E strain HCoV_229E/Seattle/USA/SC1143/2016, complete genome	genbank	hcov-229e
KY369911	KY369911.1	Human coronavirus 229E strain HCoV_229E/Seattle/USA/SC1212/2016, complete genome	genbank	hcov-229e
KY369912	KY369912.1	Human coronavirus 229E strain HCoV_229E/Seattle/USA/SC9731/2016, complete genome	genbank	hcov-229e
KY369913	KY369913.1	Human coronavirus 229E strain HCoV_229E/Seattle/USA/SC1073/2016, complete genome	genbank	hcov-229e
KY369914	KY369914.1	Human coronavirus 229E strain HCoV_229E/Seattle/USA/SC9773/2016, complete genome	genbank	hcov-229e
KY621348	KY621348.1	Human coronavirus 229E strain HCoV_229E/Seattle/USA/SC379/2016, complete genome	genbank	hcov-229e
KY674914	KY674914.1	Human coronavirus 229E strain HCoV_229E/Seattle/USA/SC399/2016, complete genome	genbank	hcov-229e
KY674919	KY674919.1	Human coronavirus 229E strain N08-434B, complete genome	genbank	hcov-229e
KY684760	KY684760.1	Human coronavirus 229E strain HCoV_229E/Seattle/USA/SC2282/2017, complete genome	genbank	hcov-229e
KY967357	KY967357.1	Human coronavirus 229E strain HCoV_229E/Seattle/USA/SC2872/2015, complete genome	genbank	hcov-229e
KY983587	KY983587.1	Human coronavirus 229E strain HCoV_229E/Seattle/USA/SC3112/2015, complete genome	genbank	hcov-229e
KY996417	KY996417.1	Human coronavirus 229E strain 229E/UF-1/2016, complete genome	genbank	hcov-229e
MF542265	MF542265.1	Human coronavirus 229E strain 229E/Haiti-1/2016, complete genome	genbank	hcov-229e
MN306046	MN306046.1	Human coronavirus 229E strain HCoV_229E/Seattle/USA/SC0865/2019, complete genome	genbank	hcov-229e
MN369046	MN369046.1	Human coronavirus 229E strain HCoV_229E/Seattle/USA/SC9724/2018, complete genome	genbank	hcov-229e
MN611517	MN611517.1	Rousettus aegyptiacus bat coronavirus 229E-related isolate 5425, complete genome	genbank	hcov-229e
NC_002645	NC_002645.1	Human coronavirus 229E, complete genome	genbank	hcov-229e
KC881005	KC881005.1	Bat SARS-like coronavirus RsSHC014, complete genome	genbank	bat-sarsr-cov
KC881006	KC881006.1	Bat SARS-like coronavirus Rs3367, complete genome	genbank	bat-sarsr-cov
KF367457	KF367457.1	Bat SARS-like coronavirus WIV1, complete genome	genbank	bat-sarsr-cov
KP886808	KP886808.1	Bat SARS-like coronavirus YNLF_31C, complete genome	genbank	bat-sarsr-cov
KP886809	KP886809.1	Bat SARS-like coronavirus YNLF_34C, complete genome	genbank	bat-sarsr-cov
KT444582	KT444582.1	SARS-like coronavirus WIV16, complete genome	genbank	bat-sarsr-cov
KY417142	KY417142.1	Bat SARS-like coronavirus isolate As6526, complete genome	genbank	bat-sarsr-cov
KY417143	KY417143.1	Bat SARS-like coronavirus isolate Rs4081, complete genome	genbank	bat-sarsr-cov
KY417144	KY417144.1	Bat SARS-like coronavirus isolate Rs4084, complete genome	genbank	bat-sarsr-cov
KY417145	KY417145.1	Bat SARS-like coronavirus isolate Rf4092, complete genome	genbank	bat-sarsr-cov
KY417146	KY417146.1	Bat SARS-like coronavirus isolate Rs4231, complete genome	genbank	bat-sarsr-cov
KY417147	KY417147.1	Bat SARS-like coronavirus isolate Rs4237, complete genome	genbank	bat-sarsr-cov
KY417148	KY417148.1	Bat SARS-like coronavirus isolate Rs4247, complete genome	genbank	bat-sarsr-cov
KY417149	KY417149.1	Bat SARS-like coronavirus isolate Rs4255, complete genome	genbank	bat-sarsr-cov
KY417150	KY417150.1	Bat SARS-like coronavirus isolate Rs4874, complete genome	genbank	bat-sarsr-cov
KY417151	KY417151.1	Bat SARS-like coronavirus isolate Rs7327, complete genome	genbank	bat-sarsr-cov
KY417152	KY417152.1	Bat SARS-like coronavirus isolate Rs9401, complete genome	genbank	bat-sarsr-cov
MG772933	MG772933.1	Bat SARS-like coronavirus isolate bat-SL-CoVZC45, complete genome	genbank	bat-sarsr-cov
MG772934	MG772934.1	Bat SARS-like coronavirus isolate bat-SL-CoVZXC21, complete genome	genbank	bat-sarsr-cov
MN996532	MN996532.1	Bat coronavirus RaTG13, complete genome	genbank	bat-sarsr-cov
