# Supplementary material for: Conservation analysis of SARS-CoV-2 spike suggests complicated viral adaptation history from bat to human
Source: Evol Med Public Health. 2020 Nov 5;2020(1):290–303. doi: 10.1093/emph/eoaa041 (PMC7665476; doi:10.1093/emph/eoaa041)
Supplement: eoaa041_Supplementary_Data [file eoaa041_supplementary_data.zip › suppl_data/Supplementary Data 2.csv]

Accession ID	Virus name	Location	Collection date	Originating lab	Submitting lab	Authors
EPI_ISL_410544	hCoV-19/pangolin/Guangdong/P2S/2019	Asia / China / Guangdong	2019	Beijing Institute of Microbiology and Epidemiology	Beijing Institute of Microbiology and Epidemiology	Wu-Chun Cao; Tommy Tsan-Yuk Lam; Na Jia; Ya-Wei Zhang; Jia-Fu Jiang; Bao-Gui Jiang
EPI_ISL_410539	hCoV-19/pangolin/Guangxi/P1E/2017	Asia / China / Guangxi	2017	Beijing Institute of Microbiology and Epidemiology	Beijing Institute of Microbiology and Epidemiology	Wu-Chun Cao; Tommy Tsan-Yuk Lam; Na Jia; Ya-Wei Zhang; Jia-Fu Jiang; Bao-Gui Jiang
EPI_ISL_410538	hCoV-19/pangolin/Guangxi/P4L/2017	Asia / China / Guangxi	2017	Beijing Institute of Microbiology and Epidemiology	Beijing Institute of Microbiology and Epidemiology	Wu-Chun Cao; Tommy Tsan-Yuk Lam; Na Jia; Ya-Wei Zhang; Jia-Fu Jiang; Bao-Gui Jiang
EPI_ISL_410543	hCoV-19/pangolin/Guangxi/P3B/2017	Asia / China / Guangxi	2017	Beijing Institute of Microbiology and Epidemiology	Beijing Institute of Microbiology and Epidemiology	Wu-Chun Cao; Tommy Tsan-Yuk Lam; Na Jia; Ya-Wei Zhang; Jia-Fu Jiang; Bao-Gui Jiang
EPI_ISL_410542	hCoV-19/pangolin/Guangxi/P2V/2017	Asia / China / Guangxi	2017	Beijing Institute of Microbiology and Epidemiology	Beijing Institute of Microbiology and Epidemiology	Wu-Chun Cao; Tommy Tsan-Yuk Lam; Na Jia; Ya-Wei Zhang; Jia-Fu Jiang; Bao-Gui Jiang
EPI_ISL_410541	hCoV-19/pangolin/Guangxi/P5E/2017	Asia / China / Guangxi	2017	Beijing Institute of Microbiology and Epidemiology	Beijing Institute of Microbiology and Epidemiology	Wu-Chun Cao; Tommy Tsan-Yuk Lam; Na Jia; Ya-Wei Zhang; Jia-Fu Jiang; Bao-Gui Jiang
EPI_ISL_410540	hCoV-19/pangolin/Guangxi/P5L/2017	Asia / China / Guangxi	2017	Beijing Institute of Microbiology and Epidemiology	Beijing Institute of Microbiology and Epidemiology	Wu-Chun Cao; Tommy Tsan-Yuk Lam; Na Jia; Ya-Wei Zhang; Jia-Fu Jiang; Bao-Gui Jiang
EPI_ISL_412860	hCoV-19/pangolin/China/MP789/2019	Asia / China	3/19/2019	unknown	SCSFRI, South China Sea Fisheries Research Institute, Chinese Academy of Fishery Sciences (SCSFRI, CAFS)	Jiang,J.-Z., Liu,P. and Chen,J.-P.
EPI_ISL_410721	hCoV-19/pangolin/Guangdong/1/2019	Asia / China / Guangdong	2019	South China Agricultural University	South China Agricultural University	Yongyi Shen, Lihua Xiao, Wu Chen
