# Supplementary material for: Conservation analysis of SARS-CoV-2 spike suggests complicated viral adaptation history from bat to human
Source: Evol Med Public Health. 2020 Nov 5;2020(1):290–303. doi: 10.1093/emph/eoaa041 (PMC7665476; doi:10.1093/emph/eoaa041)
Supplement: eoaa041_Supplementary_Data [file eoaa041_supplementary_data.zip › suppl_data/Supplementary Data 3.csv]

AmAcid	Codon	Number	X.1000	Fraction	W
Gly	GGG	11739	16.95	0	0.734284105835992
Gly	GGA	11362	16.4	0	0.710702445737161
Gly	GGT	9079	13.11	0	0.56789891787077
Gly	GGC	15987	23.08	0	1
Glu	GAG	26535	38.3	0	1
Glu	GAA	18062	26.07	0	0.680685886564914
Asp	GAT	13842	19.98	0	0.921448542138197
Asp	GAC	15022	21.69	0	1
Val	GTG	19160	27.66	0	1
Val	GTA	5196	7.5	0	0.271189979123173
Val	GTT	8393	12.12	0	0.438048016701461
Val	GTC	10280	14.84	0	0.536534446764092
Ala	GCG	4583	6.62	0	0.238028461618365
Ala	GCA	10751	15.52	0	0.558377480004155
Ala	GCT	14586	21.06	0	0.75755687129947
Ala	GCC	19254	27.79	0	1
Arg	AGG	9327	13.46	0	1
Arg	AGA	9228	13.32	0	0.989385654551303
Ser	AGT	7705	11.12	0	0.661884717807748
Ser	AGC	11641	16.8	0	1
Lys	AAG	28000	40.42	0	1
Lys	AAA	18081	26.1	0	0.64575
Asn	AAT	10419	15.04	0	0.868829219479653
Asn	AAC	11992	17.31	0	1
Met	ATG	15074	21.76	0	1
Ile	ATA	4808	6.94	0	0.326697017055106
Ile	ATT	11319	16.34	0	0.769110552422369
Ile	ATC	14717	21.24	0	1
Thr	ACG	3499	5.05	0	0.273594495269372
Thr	ACA	9823	14.18	0	0.768081945421847
Thr	ACT	9028	13.03	0	0.705919149268903
Thr	ACC	12789	18.46	0	1
Trp	TGG	8689	12.54	0	1
End	TGA	2399	3.46	0	1
Cys	TGT	6497	9.38	0	0.874663435648896
Cys	TGC	7428	10.72	0	1
End	TAG	1251	1.81	0	0.521467278032514
End	TAA	1957	2.83	0	0.815756565235515
Tyr	TAT	8278	11.95	0	0.851909025419368
Tyr	TAC	9717	14.03	0	1
Leu	TTG	8776	12.67	0	0.333092951759214
Leu	TTA	4688	6.77	0	0.177932971495806
Phe	TTT	11809	17.05	0	0.879955290611028
Phe	TTC	13420	19.37	0	1
Ser	TCG	2423	3.5	0	0.208143630272313
Ser	TCA	7583	10.95	0	0.651404518512155
Ser	TCT	10356	14.95	0	0.889614294304613
Ser	TCC	11133	16.07	0	0.956361137359333
Arg	CGG	9242	13.34	0	0.990886673099603
Arg	CGA	5428	7.84	0	0.581966334298274
Arg	CGT	4308	6.22	0	0.461884850434223
Arg	CGC	8702	12.56	0	0.932990243379436
Gln	CAG	23577	34.03	0	1
Gln	CAA	7581	10.94	0	0.321542180939051
His	CAT	7449	10.75	0	0.708079847908745
His	CAC	10520	15.19	0	1
Leu	CTG	26347	38.03	0	1
Leu	CTA	5000	7.22	0	0.189774926936653
Leu	CTT	9873	14.25	0	0.374729570729115
Leu	CTC	13245	19.12	0	0.502713781455194
Pro	CCG	4574	6.6	0	0.326901086335049
Pro	CCA	11804	17.04	0	0.843624928530589
Pro	CCT	13403	19.35	0	0.957904516866781
Pro	CCC	13992	20.2	0	1
