# Supplementary material for: Conservation analysis of SARS-CoV-2 spike suggests complicated viral adaptation history from bat to human
Source: Evol Med Public Health. 2020 Nov 5;2020(1):290–303. doi: 10.1093/emph/eoaa041 (PMC7665476; doi:10.1093/emph/eoaa041)
Supplement: eoaa041_Supplementary_Data [file eoaa041_supplementary_data.zip › suppl_data/Supplementary Data 4 revised.csv]

CenterPos	Civet	BCoV HKU3	PanCoV 17	PanCoV 19	BCoV RaTG13	SARS-CoV	BCoV ZC45	BCoV ZXC21
101	0	-0.07	0.68	0.4	0.9	0	0.34	0.4
121	0.11	-0.07	0.66	0.4	0.9	0.11	0.31	0.39
141	0.23	0	0.68	0.42	0.89	0.23	0.38	0.45
161	0.25	0.08	0.69	0.42	0.89	0.23	0.36	0.43
181	0.4	0.16	0.7	0.4	0.88	0.39	0.33	0.4
201	0.62	0.35	0.76	0.49	0.87	0.61	0.41	0.48
221	0.68	0.5	0.79	0.55	0.9	0.67	0.43	0.49
241	0.65	0.57	0.78	0.52	0.9	0.64	0.39	0.44
261	0.65	0.56	0.73	0.54	0.9	0.64	0.39	0.44
281	0.62	0.58	0.74	0.58	0.91	0.61	0.47	0.49
301	0.67	0.58	0.73	0.59	0.92	0.66	0.51	0.51
321	0.63	0.62	0.74	0.61	0.93	0.62	0.56	0.55
341	0.62	0.6	0.75	0.62	0.94	0.62	0.56	0.54
361	0.6	0.54	0.75	0.61	0.94	0.6	0.54	0.52
381	0.54	0.54	0.74	0.61	0.96	0.54	0.56	0.54
401	0.39	0.43	0.74	0.57	0.98	0.39	0.51	0.48
421	0.37	0.36	0.75	0.51	0.98	0.37	0.48	0.44
441	0.37	0.14	0.74	0.53	0.98	0.37	0.47	0.45
461	0.34	0.13	0.81	0.54	0.98	0.34	0.49	0.46
481	0.37	0.05	0.83	0.5	0.99	0.37	0.46	0.44
501	0.31	0.04	0.83	0.43	0.98	0.31	0.45	0.42
521	0.34	0.1	0.84	0.41	0.98	0.34	0.42	0.41
541	0.23	-0.06	0.82	0.39	0.97	0.23	0.42	0.41
561	0.24	0.08	0.83	0.4	0.97	0.24	0.41	0.39
581	0.32	0.12	0.82	0.41	0.95	0.32	0.41	0.39
601	0.38	0.17	0.8	0.42	0.94	0.38	0.43	0.42
621	0.38	0.18	0.79	0.42	0.94	0.38	0.44	0.44
641	0.37	0.24	0.79	0.39	0.95	0.38	0.42	0.42
661	0.36	0.2	0.77	0.41	0.95	0.37	0.43	0.43
681	0.31	0.2	0.76	0.46	0.94	0.32	0.45	0.46
701	0.28	0.14	0.76	0.5	0.95	0.3	0.45	0.47
721	0.3	0.17	0.74	0.53	0.94	0.32	0.44	0.46
741	0.36	0.28	0.74	0.49	0.95	0.38	0.45	0.47
761	0.39	0.25	0.72	0.51	0.95	0.4	0.51	0.54
781	0.4	0.34	0.76	0.56	0.97	0.42	0.57	0.6
801	0.46	0.39	0.77	0.59	0.98	0.48	0.63	0.65
821	0.43	0.38	0.8	0.63	0.98	0.44	0.68	0.7
841	0.38	0.4	0.8	0.64	0.97	0.38	0.71	0.72
861	0.45	0.51	0.79	0.7	0.96	0.45	0.75	0.75
881	0.5	0.57	0.81	0.74	0.96	0.5	0.77	0.77
901	0.46	0.56	0.78	0.75	0.95	0.46	0.75	0.75
921	0.49	0.58	0.8	0.77	0.94	0.49	0.78	0.79
941	0.56	0.59	0.81	0.83	0.94	0.56	0.76	0.77
961	0.59	0.62	0.81	0.82	0.94	0.59	0.77	0.77
981	0.57	0.6	0.81	0.84	0.93	0.57	0.75	0.77
1001	0.56	0.56	0.83	0.85	0.92	0.55	0.68	0.7
1021	0.63	0.59	0.83	0.88	0.92	0.62	0.66	0.66
1041	0.67	0.59	0.83	0.87	0.91	0.64	0.62	0.63
1061	0.7	0.6	0.85	0.84	0.91	0.68	0.64	0.65
1081	0.7	0.6	0.83	0.82	0.91	0.67	0.63	0.62
1101	0.74	0.66	0.85	0.84	0.92	0.72	0.65	0.62
1121	0.75	0.63	0.83	0.83	0.92	0.73	0.62	0.59
1141	0.72	0.62	0.83	0.83	0.92	0.7	0.6	0.58
1161	0.72	0.63	0.82	0.85	0.91	0.7	0.59	0.57
1181	0.73	0.63	0.8	0.83	0.92	0.71	0.6	0.56
1201	0.77	0.67	0.78	0.82	0.92	0.77	0.68	0.64
1221	0.75	0.67	0.78	0.8	0.9	0.74	0.71	0.67
1241	0.77	0.7	0.78	0.85	0.91	0.77	0.74	0.69
1261	0.76	0.68	0.76	0.86	0.92	0.76	0.72	0.67
1281	0.77	0.61	0.77	0.89	0.9	0.77	0.72	0.68
1301	0.72	0.58	0.8	0.87	0.85	0.72	0.65	0.62
1321	0.69	0.59	0.79	0.87	0.84	0.69	0.64	0.61
1341	0.69	0.59	0.8	0.85	0.84	0.69	0.68	0.64
1361	0.68	0.58	0.82	0.85	0.84	0.68	0.68	0.62
1381	0.67	0.58	0.82	0.85	0.8	0.67	0.66	0.61
1401	0.59	0.47	0.81	0.87	0.74	0.59	0.49	0.43
1421	0.56	0.38	0.77	0.88	0.68	0.56	0.38	0.28
1441	0.58	0.19	0.77	0.89	0.67	0.57	0.22	0.14
1461	0.63	0.2	0.72	0.87	0.69	0.62	0.16	0.08
1481	0.66	0.39	0.67	0.86	0.73	0.65	0.22	0.16
1501	0.74	0.46	0.67	0.86	0.8	0.73	0.42	0.38
1521	0.69	0.37	0.61	0.84	0.81	0.69	0.33	0.28
1541	0.71	0.46	0.65	0.87	0.82	0.71	0.36	0.33
1561	0.7	0.5	0.69	0.86	0.84	0.7	0.41	0.37
1581	0.69	0.51	0.71	0.87	0.84	0.68	0.43	0.4
1601	0.65	0.53	0.71	0.87	0.88	0.65	0.51	0.47
1621	0.68	0.56	0.75	0.89	0.91	0.68	0.56	0.54
1641	0.64	0.61	0.77	0.87	0.91	0.64	0.58	0.57
1661	0.61	0.64	0.82	0.9	0.93	0.61	0.64	0.63
1681	0.56	0.62	0.85	0.9	0.93	0.56	0.65	0.64
1701	0.55	0.62	0.83	0.9	0.93	0.55	0.65	0.64
1721	0.61	0.68	0.87	0.93	0.94	0.61	0.74	0.72
1741	0.57	0.62	0.85	0.93	0.93	0.57	0.74	0.73
1761	0.6	0.63	0.83	0.94	0.94	0.6	0.76	0.75
1781	0.64	0.64	0.83	0.94	0.96	0.64	0.78	0.78
1801	0.66	0.68	0.84	0.95	0.96	0.68	0.78	0.78
1821	0.65	0.69	0.83	0.92	0.96	0.68	0.78	0.77
1841	0.65	0.7	0.81	0.92	0.95	0.68	0.8	0.78
1861	0.65	0.7	0.79	0.91	0.96	0.67	0.8	0.78
1881	0.68	0.71	0.79	0.92	0.95	0.71	0.8	0.77
1901	0.67	0.7	0.8	0.92	0.94	0.7	0.78	0.75
1921	0.68	0.7	0.79	0.91	0.94	0.7	0.76	0.73
1941	0.7	0.76	0.78	0.9	0.94	0.72	0.77	0.74
1961	0.63	0.7	0.75	0.9	0.94	0.66	0.72	0.69
1981	0.6	0.7	0.73	0.9	0.93	0.63	0.7	0.67
2001	0.55	0.65	0.68	0.86	0.92	0.56	0.63	0.62
2021	0.55	0.67	0.68	0.89	0.93	0.55	0.64	0.63
2041	0.59	0.69	0.72	0.91	0.94	0.59	0.64	0.65
2061	0.63	0.7	0.73	0.91	0.93	0.63	0.63	0.66
2081	0.61	0.71	0.72	0.9	0.93	0.61	0.63	0.65
2101	0.6	0.69	0.73	0.9	0.93	0.6	0.65	0.65
2121	0.57	0.65	0.76	0.91	0.93	0.57	0.6	0.61
2141	0.57	0.63	0.76	0.93	0.93	0.57	0.61	0.61
2161	0.64	0.69	0.81	0.93	0.93	0.64	0.66	0.65
2181	0.61	0.66	0.8	0.91	0.92	0.61	0.65	0.64
2201	0.69	0.73	0.85	0.93	0.94	0.69	0.75	0.73
2221	0.68	0.7	0.87	0.9	0.93	0.69	0.75	0.73
2241	0.66	0.69	0.85	0.9	0.93	0.67	0.75	0.74
2261	0.62	0.69	0.87	0.9	0.92	0.63	0.78	0.76
2281	0.63	0.68	0.87	0.9	0.91	0.65	0.78	0.76
2301	0.64	0.68	0.86	0.9	0.91	0.66	0.78	0.78
2321	0.67	0.71	0.87	0.9	0.92	0.68	0.82	0.82
2341	0.71	0.73	0.87	0.88	0.93	0.72	0.83	0.83
2361	0.68	0.71	0.89	0.89	0.93	0.69	0.83	0.84
2381	0.72	0.76	0.92	0.91	0.94	0.73	0.86	0.87
2401	0.7	0.75	0.92	0.91	0.93	0.71	0.84	0.86
2421	0.73	0.76	0.91	0.93	0.94	0.73	0.82	0.85
2441	0.75	0.78	0.93	0.94	0.94	0.75	0.84	0.85
2461	0.79	0.78	0.94	0.94	0.95	0.79	0.82	0.84
2481	0.8	0.78	0.94	0.94	0.94	0.79	0.82	0.83
2501	0.8	0.8	0.93	0.94	0.94	0.79	0.82	0.82
2521	0.79	0.78	0.92	0.94	0.94	0.79	0.8	0.81
2541	0.76	0.77	0.93	0.96	0.94	0.76	0.78	0.79
2561	0.76	0.75	0.9	0.93	0.93	0.76	0.75	0.75
2581	0.73	0.69	0.89	0.91	0.93	0.73	0.71	0.71
2601	0.75	0.7	0.89	0.91	0.93	0.75	0.73	0.73
2621	0.74	0.72	0.88	0.91	0.93	0.74	0.74	0.73
2641	0.76	0.73	0.88	0.91	0.93	0.76	0.76	0.75
2661	0.76	0.74	0.86	0.91	0.93	0.76	0.78	0.76
2681	0.78	0.77	0.86	0.92	0.95	0.78	0.8	0.79
2701	0.78	0.76	0.86	0.9	0.95	0.78	0.78	0.77
2721	0.75	0.8	0.87	0.89	0.96	0.75	0.79	0.79
2741	0.75	0.8	0.84	0.88	0.96	0.75	0.78	0.77
2761	0.76	0.84	0.84	0.9	0.97	0.76	0.83	0.82
2781	0.76	0.87	0.84	0.91	0.96	0.76	0.83	0.83
2801	0.77	0.88	0.84	0.91	0.97	0.77	0.85	0.84
2821	0.79	0.88	0.84	0.91	0.98	0.79	0.87	0.86
2841	0.79	0.86	0.83	0.89	0.97	0.79	0.86	0.86
2861	0.8	0.87	0.82	0.88	0.95	0.8	0.85	0.85
2881	0.78	0.84	0.83	0.88	0.95	0.78	0.84	0.85
2901	0.79	0.85	0.86	0.9	0.95	0.79	0.85	0.86
2921	0.81	0.85	0.86	0.9	0.95	0.81	0.86	0.86
2941	0.81	0.83	0.85	0.9	0.94	0.81	0.88	0.89
2961	0.82	0.81	0.86	0.9	0.95	0.82	0.89	0.89
2981	0.84	0.82	0.88	0.9	0.95	0.84	0.92	0.92
3001	0.86	0.84	0.88	0.89	0.95	0.86	0.91	0.92
3021	0.85	0.82	0.87	0.88	0.95	0.85	0.9	0.91
3041	0.86	0.85	0.88	0.89	0.95	0.86	0.9	0.9
3061	0.86	0.84	0.9	0.89	0.96	0.86	0.91	0.91
3081	0.86	0.86	0.88	0.87	0.96	0.86	0.89	0.89
3101	0.86	0.86	0.87	0.87	0.97	0.86	0.91	0.91
3121	0.84	0.83	0.86	0.88	0.97	0.85	0.9	0.9
3141	0.83	0.84	0.89	0.87	0.97	0.83	0.89	0.89
3161	0.83	0.87	0.89	0.85	0.97	0.83	0.89	0.89
3181	0.82	0.85	0.88	0.85	0.97	0.83	0.87	0.87
3201	0.81	0.82	0.88	0.87	0.97	0.82	0.87	0.87
3221	0.79	0.83	0.9	0.87	0.96	0.8	0.86	0.86
3241	0.74	0.77	0.89	0.87	0.96	0.75	0.87	0.87
3261	0.71	0.76	0.88	0.89	0.97	0.71	0.86	0.86
3281	0.71	0.73	0.89	0.89	0.96	0.72	0.86	0.86
3301	0.71	0.72	0.88	0.87	0.95	0.72	0.86	0.86
3321	0.7	0.73	0.89	0.87	0.96	0.71	0.86	0.86
3341	0.75	0.74	0.9	0.89	0.96	0.76	0.89	0.89
3361	0.76	0.73	0.89	0.9	0.94	0.76	0.87	0.86
3381	0.75	0.72	0.89	0.89	0.93	0.75	0.88	0.87
3401	0.73	0.72	0.87	0.89	0.93	0.74	0.89	0.87
3421	0.75	0.72	0.86	0.9	0.93	0.75	0.88	0.87
3441	0.78	0.76	0.87	0.89	0.93	0.78	0.87	0.86
3461	0.8	0.77	0.85	0.89	0.91	0.8	0.87	0.86
3481	0.8	0.79	0.87	0.91	0.92	0.81	0.89	0.88
3501	0.81	0.79	0.87	0.91	0.92	0.82	0.89	0.88
3521	0.85	0.81	0.87	0.92	0.92	0.85	0.89	0.88
3541	0.82	0.82	0.85	0.92	0.92	0.82	0.88	0.88
3561	0.83	0.81	0.85	0.94	0.94	0.83	0.9	0.9
3581	0.83	0.83	0.86	0.94	0.94	0.83	0.88	0.88
3601	0.82	0.82	0.85	0.92	0.95	0.82	0.85	0.85
3621	0.8	0.8	0.83	0.9	0.95	0.8	0.85	0.85
3641	0.81	0.8	0.84	0.9	0.95	0.81	0.84	0.84
3661	0.8	0.79	0.85	0.9	0.96	0.8	0.85	0.85
3681	0.77	0.78	0.83	0.9	0.95	0.76	0.84	0.84
3701	0.77	0.79	0.84	0.91	0.96	0.76	0.85	0.84
3721	0.77	0.81	0.82	0.91	0.96	0.77	0.86	0.84
3741	0.79	0.82	0.84	0.91	0.96	0.79	0.86	0.84
